# Supplementary material for: TCF7L1 regulates colorectal cancer cell migration by repressing GAS1 expression
Source: Sci Rep. 2024 May 30;14:12477. doi: 10.1038/s41598-024-63346-8 (PMC11139868; doi:10.1038/s41598-024-63346-8)
Supplement: Supplementary file 2 — Supplementary Table S1. [file 41598_2024_63346_MOESM2_ESM.xlsx]

## Sheet: Sheet1
Supplementary Table S1. Differentially expressed genes in TCF7L1 and TCF7L1(MUT) HCT116 cells
Vector vs TCF7L1							Vector vs TCF7L1-MUT
Downregulated differentially expressed genes			Upregulated differentially expressed genes				Downregulated differentially expressed genes			Upregulated differentially expressed genes
log2FoldChange	p-adjusted	Gene	log2FoldChange	p-adjusted	Gene		log2FoldChange	p-adjusted	Gene	log2FoldChange	p-adjusted	Gene
-9.00585	6.07e-26	BEX1	4.97296	2.87609e-20	TCF7L1		-6.75766	7.17358e-23	BEX1	5.62766	1.03391e-13	TMEM47
-5.1306	4.16e-15	STUM	4.27087	4.4854e-10	AR		-9.77122	1.16804e-11	ZNF595	4.65922	7.1807e-12	AR
-4.02818	1.02e-13	SHISA2	4.3056	4.92482e-10	FAM84A		-9.55307	1.41518e-10	GSPT2	9.50837	3.12959e-10	ADAMTS12
-3.94036	8.75e-12	BMP2	5.64754	1.7297e-09	CDH11		-3.30034	6.99827e-07	CXCL12	5.50661	8.25272e-09	KCTD8
-3.95354	4.98e-11	TMEM100	4.58623	5.83075e-09	TMEM47		-5.53495	1.89019e-05	ZNF285	2.66565	4.51139e-06	TCF7L1
-3.94092	4.98e-11	WWC3	6.04318	2.6472e-08	FBXL7		-3.00626	1.89019e-05	TMEM35A	2.98631	0.000122422	BEX5
-5.39106	1.27e-10	TNMD	8.96992	4.1582e-08	JAKMIP2		-2.42177	4.64136e-05	COL2A1	2.10001	0.00100929	MT1E
-3.47977	1.27e-10	IGFBP5	5.16679	2.05491e-07	AFF2		-2.50993	6.20075e-05	COL14A1	3.3159	0.00132609	CNKSR2
-4.05653	2.05e-10	WIPF1	2.64071	7.63913e-07	MT1E		-5.31682	0.000109545	SLC8A3	2.8594	0.00200522	FAM84A
-3.73495	2.05e-10	ALDH1A2	4.24431	3.2131e-06	CHRDL1		-2.74713	0.000149422	PAX7	7.63326	0.00329961	NEGR1
-3.90122	2.7e-10	MOXD1	2.8835	4.99469e-06	UNCX		-2.43592	0.000149422	WWC3	2.36598	0.00437135	NME5
-4.76908	3.38e-10	ARSE	3.05926	6.9277e-06	IGFN1		-2.87658	0.000244672	ADAMTS18	2.67108	0.00437135	DLGAP1
-3.53572	3.38e-10	COL5A1	5.2517	1.71674e-05	CDH8		-2.30907	0.000264566	BMP2	7.56649	0.00438439	LRRTM1
-5.59027	3.61e-10	HLA-DRB5	3.63788	3.50606e-05	SPEM3		-2.22884	0.000302341	SHISA2	3.12791	0.00444051	SOX11
-4.94142	4.92e-10	APCDD1	3.43229	4.29222e-05	NPIPB13		-2.21013	0.000556137	ZNF331	3.40055	0.00456138	CHRDL1
-3.37226	8.02e-10	COL3A1	2.45185	0.000153285	KRT80		-2.69589	0.00055751	ACSS3	3.52921	0.00652041	NUPR1
-5.49922	8.03e-10	ADAMTS18	2.51921	0.000159631	HFE		-2.95354	0.000580235	RYR2	4.7788	0.0068787	VSNL1
-4.5037	8.37e-10	GABRA2	4.19642	0.000407879	KCTD8		-3.64767	0.000629076	GREM2	3.07976	0.0234768	FAM133A
-9.49893	1.13e-09	TMEM154	2.05992	0.00044183	ZBED2		-2.10224	0.000838031	IRS4	1.67826	0.0264507	ANKRD1
-4.81814	1.69e-09	LPAR6	3.49129	0.0010729	CCNA1		-2.69726	0.000926954	ADAMTS5	3.25734	0.0306582	ST8SIA2
-4.17039	1.69e-09	CSRNP3	2.01517	0.00174219	DGKG		-2.09314	0.00107055	IGFBP5	7.0841	0.0408474	FGF10
-3.52874	1.69e-09	FIGN	2.9236	0.00224135	FOXJ1		-2.33211	0.00139314	CLCN4
-4.78341	2.19e-09	FLG	2.29055	0.00328734	ACTL8		-2.16085	0.00153947	PROX1
-3.61174	2.19e-09	PKNOX2	3.24703	0.00362038	ZNF492		-2.62223	0.00154839	CLVS2
-3.80228	2.6e-09	HTRA1	2.24915	0.00476986	BEX5		-3.14174	0.00189085	IQSEC3
-3.55897	2.6e-09	IGFBPL1	2.00987	0.00597853	FGF13		-2.1147	0.00301064	FAM189A1
-3.66524	3.54e-09	LGR5	4.25658	0.00644121	ENKUR		-2.28644	0.00302336	FOXB1
-3.10294	3.65e-09	SLIT2	2.67934	0.00922995	CNKSR2		-2.11615	0.00302336	SCUBE3
-3.34985	2.12e-08	RORA	2.29763	0.0102525	DLGAP1		-7.55882	0.00329961	ZNF737
-2.96195	2.65e-08	POU4F1	2.43746	0.0134716	H2AFJ		-4.58227	0.00329961	NLRP6
-3.99831	3.32e-08	LMO3	2.51419	0.0154174	SGIP1		-2.51966	0.00329961	SEMA5B
-3.28832	4.16e-08	ITGA8	2.88601	0.0221292	F2		-2.44948	0.00437135	C3orf70
-3.78356	4.61e-08	S1PR1	2.2878	0.0242122	AVPR2		-7.50254	0.00438439	ZNF681
-3.01877	4.87e-08	LRP2	3.06274	0.0263532	ASTN1		-2.36252	0.00438439	NHLH2
-3.07928	5.55e-08	COL14A1	2.1105	0.0283321	KIAA0825		-2.10024	0.00438439	TRANK1
-3.06007	6.63e-08	SUSD5	2.40768	0.0301273	SLCO1B3		-2.26459	0.00456138	FZD10
-4.24062	7.33e-08	TFPI	2.27301	0.0374775	RAET1E		-2.15925	0.00456138	SLIT3
-4.23029	8.3e-08	ZNF334	2.64121	0.0385039	FOXD4L4		-2.0249	0.00456138	RORA
-3.14129	8.39e-08	SULT1C4	2.21877	0.0464233	SMPX		-2.04089	0.0057073	HOXC12
-3.61125	1.31e-07	FUT9					-2.04997	0.00699268	SEMA6D
-3.31963	1.48e-07	NCKAP5					-2.71164	0.00731545	INHA
-2.77376	1.76e-07	COL2A1					-2.3573	0.00955425	APBA1
-3.0513	1.8e-07	PROX1					-2.18859	0.0107308	MLC1
-3.24446	1.82e-07	SELENOP					-2.30156	0.0111807	C11orf96
-2.86957	1.88e-07	MAF					-2.71547	0.0123353	GJA5
-4.91503	2.56e-07	OSTN					-2.5869	0.016052	OTX2
-2.99956	2.78e-07	PRTG					-2.05081	0.0177627	GDF6
-3.46441	3.02e-07	TSPAN2					-2.21547	0.020489	SHISA3
-2.92034	3.09e-07	TRPS1					-7.1826	0.022653	RBP4
-2.94793	3.84e-07	WDR17					-2.61263	0.023559	DGKK
-3.43668	4.29e-07	IFI44L					-3.65643	0.0302605	LINGO3
-2.90262	4.98e-07	SYK					-3.65643	0.0302605	NR2E3
-3.16542	5.53e-07	PPARGC1A					-2.69146	0.030944	MMP24
-2.77233	5.6e-07	LIN28B					-2.11302	0.0309648	POMC
-3.13131	5.93e-07	TRANK1					-2.25939	0.0317526	FOXA2
-4.51627	6.76e-07	ABCB4					-3.22209	0.0341853	ICAM2
-2.77335	7.03e-07	METTL7A					-2.05659	0.035802	CHST8
-3.68241	7.18e-07	ESRRG					-2.63151	0.036221	ADAMTS8
-2.93094	9.22e-07	ANKRD1					-2.63151	0.036221	BNC1
-3.14271	1.06e-06	CLCN4					-2.04267	0.0383768	INSC
-2.85194	1.08e-06	PABPC4L					-2.60058	0.0408474	PCK1
-2.95058	1.2e-06	ROBO2					-2.02861	0.0408474	CLIC5
-2.76232	1.21e-06	AFF3					-2.39591	0.043306	ZNF221
-3.94457	1.33e-06	ALDH1A1					-4.00032	0.0469071	FAM166A
-4.42981	1.5e-06	GSAP					-2.09103	0.0469071	FREM1
-2.94133	1.54e-06	LPL					-3.13995	0.0473864	TMEM179
-2.9122	1.7e-06	PTPRD
-2.70722	1.7e-06	CPXM1
-3.71104	1.72e-06	CARD6
-3.23659	1.72e-06	CCBE1
-3.22158	2.04e-06	ARHGAP28
-2.93434	2.04e-06	MMP16
-2.57744	2.04e-06	HOXD10
-3.57689	2.81e-06	C3orf70
-3.07165	2.88e-06	TMEM35A
-2.48518	3.14e-06	TSC22D3
-5.39012	3.21e-06	IQSEC3
-4.33783	3.23e-06	RIPPLY2
-3.01993	3.45e-06	EPHA6
-8.61713	3.64e-06	GJA5
-2.77241	3.74e-06	TDRP
-2.69985	4.41e-06	CCDC80
-3.79838	4.77e-06	MTUS2
-3.17665	4.99e-06	KCNT2
-2.67391	4.99e-06	TMEM271
-2.48856	4.99e-06	CXCR4
-2.56497	5.18e-06	GPC3
-2.53878	5.54e-06	LAMA3
-2.86406	5.81e-06	INSM1
-4.27309	6.35e-06	CCDC169
-2.70389	6.74e-06	SCUBE3
-3.01688	6.86e-06	LSAMP
-2.40061	7.14e-06	IRS4
-5.30151	7.48e-06	NTNG1
-2.81758	7.48e-06	NPNT
-3.24477	8.11e-06	CRIP3
-2.90168	9.03e-06	PREX2
-2.65275	9.03e-06	DCHS1
-5.27848	9.32e-06	IKZF1
-2.96856	9.66e-06	SULF1
-2.85985	9.8e-06	ZNF718
-2.39929	1.01e-05	ADAMTS1
-2.72473	1.04e-05	NKX2-4
-2.99662	1.12e-05	PAX1
-2.45388	1.16e-05	SMOC1
-2.6659	1.18e-05	XYLT1
-2.61057	1.19e-05	HS6ST3
-2.65447	1.28e-05	KIAA1217
-2.76036	1.33e-05	PCDH18
-2.40248	1.35e-05	HOXD9
-2.45956	1.41e-05	GAS1
-3.35126	1.47e-05	STAC
-4.04003	1.51e-05	DYNC1I1
-2.59398	1.51e-05	SDK1
-2.66537	1.55e-05	EDIL3
-4.15229	1.72e-05	FREM1
-4.13417	1.72e-05	ACPP
-2.9842	1.72e-05	NPY1R
-2.39296	1.72e-05	TXNIP
-3.15935	1.73e-05	CLVS2
-2.82408	1.79e-05	SOX5
-4.4148	1.83e-05	SLITRK6
-2.55669	1.99e-05	FAM189A1
-2.72868	2.07e-05	ENPP2
-2.56148	2.24e-05	SPON1
-3.32122	2.28e-05	INSC
-2.31975	2.31e-05	QPRT
-2.52193	2.39e-05	EPHA4
-2.62693	2.52e-05	COLGALT2
-2.45321	2.62e-05	GPC6
-2.31288	2.73e-05	TNC
-2.9298	2.76e-05	SYNDIG1
-5.13201	2.81e-05	SULT2A1
-2.34644	2.9e-05	COL5A2
-2.81931	3.62e-05	GYPC
-2.90181	3.71e-05	SLC8A1
-3.23893	4.05e-05	C11orf96
-8.28366	4.29e-05	HLA-DQA1
-2.38678	4.29e-05	GUCY1B1
-2.55232	4.31e-05	USP44
-2.51793	4.38e-05	EYA2
-2.2708	4.54e-05	ZNF331
-2.25115	4.63e-05	NEFM
-2.24004	4.75e-05	PCDH9
-3.71269	5.34e-05	NRG3
-2.31367	5.45e-05	ARL4C
-2.50673	5.52e-05	CACNA2D1
-2.23463	5.92e-05	MYEF2
-3.48742	6.44e-05	ONECUT1
-2.75835	6.52e-05	FZD10
-2.94208	6.57e-05	NHLH2
-2.34897	6.89e-05	CUX2
-2.34111	6.92e-05	SOWAHA
-2.269	6.92e-05	DACH1
-2.74975	7.06e-05	TMEM200C
-2.29241	7.08e-05	NRP2
-8.21974	7.29e-05	BMP3
-8.21974	7.29e-05	EBF1
-2.51955	7.57e-05	PCDHGC3
-2.25979	7.57e-05	FLT1
-2.70188	8.07e-05	UNC5C
-3.05798	8.61e-05	ALDH1L1
-2.15779	8.77e-05	COL4A2
-2.89678	8.84e-05	PTGIS
-4.9399	9.37e-05	GRIN2B
-2.60318	9.93e-05	DENND2A
-2.32349	0.00010329	DACT1
-2.22722	0.00010329	FZD8
-2.16128	0.00010498	AUTS2
-2.68803	0.00012396	SOX21
-2.27827	0.00012396	LYPD1
-2.32039	0.00013117	FAT3
-2.70555	0.00013418	VEGFC
-2.4959	0.00013734	RUBCNL
-2.17926	0.00013734	PLXNA2
-2.74262	0.00014229	RNF43
-2.43261	0.00014607	GCNT2
-3.0741	0.00015963	BRINP3
-2.41132	0.00017534	PAX3
-2.88116	0.00018116	PLCL1
-2.36161	0.00018116	DISC1
-2.13563	0.00020113	EFHD1
-2.13214	0.00020113	GLI3
-2.06104	0.00020113	HAND1
-2.26588	0.00020362	EDNRB
-2.1428	0.00020449	RNF150
-3.02977	0.00021235	ESX1
-2.09323	0.00021321	ADGRL2
-2.09811	0.00021433	CREB5
-2.2923	0.00022677	ALG1L
-2.79617	0.00022945	SEMA5B
-2.37656	0.00022945	GUCY1A1
-3.17618	0.00023463	SULT1C2
-2.16888	0.00023463	PCDH10
-2.27447	0.00023589	RAPGEF4
-2.15747	0.00024877	ADAM23
-2.04224	0.00025325	SLFN11
-2.3375	0.00025758	FLI1
-2.08453	0.0002688	SHC2
-2.03689	0.0002749	BASP1
-2.04485	0.00028437	COL4A1
-2.07591	0.00029576	CNTNAP2
-2.09634	0.00030071	IGDCC3
-2.61187	0.00030549	PCDH17
-2.3852	0.00031247	ASXL3
-2.39505	0.00031311	FOXB1
-2.04206	0.00031311	NNT
-2.31004	0.00032077	KCTD19
-3.63886	0.00032114	OLFML1
-3.61293	0.00032114	OPRK1
-2.46356	0.00032554	GUCY1A2
-2.06803	0.0003321	EPHA7
-4.03727	0.00033524	ALKAL1
-2.23719	0.00033524	SORBS2
-2.15634	0.00034219	PLAG1
-2.46383	0.00034569	LUM
-2.32754	0.00035384	SLIT3
-2.54072	0.00037169	NEDD9
-2.05851	0.0003762	FREM2
-3.58653	0.00039848	PCDHA11
-3.58653	0.00039848	PALMD
-2.24513	0.00041297	TSHZ3
-3.24214	0.00042832	FBLN7
-4.71824	0.0004355	C2CD4A
-2.14992	0.0004355	GALNT13
-2.93912	0.00046173	EYA1
-2.00827	0.00046547	SELENBP1
-2.32575	0.00046752	ZNF423
-2.10625	0.00046927	GPRIN3
-2.28375	0.00047408	COL24A1
-2.63383	0.00049729	APBA1
-2.10018	0.00049851	PRDM6
-2.36281	0.00050916	RBMS3
-2.13772	0.00052572	EFEMP1
-2.23127	0.00054329	SEMA6D
-2.06019	0.00054329	MAP2K6
-7.57043	0.00054814	TEK
-7.57043	0.00054814	SLC5A12
-2.05774	0.00057072	ITPKB
-3.20041	0.000598	SLC35D3
-2.21407	0.00060559	NDNF
-2.51168	0.00060955	ZNF804A
-2.02299	0.00063033	WNT5A
-2.18796	0.00064109	MEIS1
-3.35879	0.00069607	C8orf34
-2.00672	0.00070185	IFITM1
-2.6964	0.00073151	FNDC1
-3.5043	0.00075194	PTPRO
-3.5043	0.00075194	ZMAT4
-2.22959	0.00076874	PARD3B
-7.51824	0.00077011	SLITRK1
-2.57121	0.0007729	FGF12
-2.27994	0.00078627	TSHZ2
-3.335	0.0008337	KCNB2
-2.39285	0.00093772	DOCK8
-4.61171	0.00094704	BCO1
-2.01008	0.0009607	RFTN1
-3.31081	0.00101551	ABCC9
-3.11315	0.00101551	STC1
-2.96321	0.00101551	CHST4
-2.01519	0.00101551	FMN2
-2.14314	0.00104993	EPHA3
-3.85343	0.0010729	GREM1
-2.15794	0.0010729	TWIST2
-2.26336	0.0010814	COL21A1
-2.82539	0.00118371	ITIH5
-2.0132	0.00119732	GLRB
-4.57438	0.00122442	LGI1
-2.16879	0.00135493	PTCHD1
-3.82037	0.00140366	TMEM155
-2.16118	0.00145884	MAGI2
-2.19611	0.00147477	NKX2-2
-3.38682	0.00148389	BNC1
-2.68658	0.00148528	PAMR1
-2.07946	0.00150154	BARHL2
-2.17387	0.00152176	GNG2
-2.36643	0.00154888	ANO4
-2.37895	0.00158434	CDH7
-2.02723	0.00162412	ADGRL3
-2.2624	0.00165342	ADGRB3
-2.2624	0.00165342	LHX9
-2.87724	0.00169392	SCN9A
-2.73073	0.00174219	ADAM12
-2.36626	0.00174219	NLGN1
-2.13034	0.00174219	MPPED2
-2.05523	0.00174219	CRISPLD1
-2.09954	0.00178079	LHFPL6
-2.00376	0.00178079	VAV3
-2.56969	0.00180656	FILIP1
-2.39989	0.00180656	ACOT1
-2.02234	0.00183172	TCEAL3
-2.14835	0.00185853	MICU3
-2.14129	0.00192354	DOK6
-2.48234	0.00196484	NR2E1
-2.04919	0.00198078	ITGA4
-2.55304	0.00207735	PRRX1
-2.22062	0.00213434	GALNT5
-2.28445	0.00214038	FRRS1L
-3.18339	0.00215347	RGS7
-2.19236	0.0022152	RIPPLY3
-2.51915	0.00237986	OXGR1
-2.32749	0.00238891	QRFPR
-2.1048	0.00251342	DLGAP3
-2.59928	0.00251723	CD302
-2.35931	0.00251723	ADAMTS19
-2.04995	0.0025672	GALNTL6
-2.16114	0.0026375	ABHD1
-2.67425	0.00269598	THBD
-2.5019	0.00271423	ADGRG2
-2.09242	0.00272114	DRD4
-2.08412	0.00272114	SOX6
-2.00211	0.00275923	SYT16
-2.18848	0.00277544	SLCO2A1
-2.06662	0.00279023	SLITRK3
-2.17613	0.00280753	SNCAIP
-3.68002	0.00282242	SOSTDC1
-2.04983	0.00285151	NAP1L2
-2.01399	0.00298626	RPL39L
-2.35791	0.0030643	FIBIN
-2.00677	0.00317241	DCDC2
-2.23499	0.00343339	PGM5
-2.21527	0.00343339	ST8SIA4
-2.18683	0.00355491	ADRB2
-4.3717	0.00356213	CNR1
-3.64269	0.00362038	ST8SIA6
-2.32554	0.00397835	ZBTB16
-2.44889	0.00413398	ARHGAP20
-2.44889	0.00413398	ZNF471
-2.19515	0.00431198	RYR2
-7.15792	0.0044701	SLC6A20
-7.15792	0.0044701	TCIM
-2.21871	0.00464253	MEOX1
-4.3275	0.00476986	AQP10
-2.13769	0.00476986	TCF24
-2.34827	0.0049826	RAB6D
-2.59028	0.0052118	NCAM2
-2.59028	0.0052118	SLFN13
-2.59028	0.0052118	ZSCAN23
-2.48702	0.00524521	OAS1
-2.11387	0.00524521	RERG
-2.16797	0.00531861	SLC40A1
-2.2906	0.00553236	SHISA3
-2.68822	0.00579923	XCL1
-2.07584	0.00589947	PDE1C
-3.01396	0.00591255	SMTNL1
-2.56688	0.00614968	GDNF
-2.04098	0.00618577	FOXQ1
-2.11754	0.00623899	SCG3
-2.37503	0.00627274	LIPG
-4.28191	0.00629434	SPRR2F
-4.23484	0.00629434	SLCO6A1
-2.81435	0.00639746	TRPC6
-7.08804	0.00644121	GGT2
-7.08804	0.00644121	RBP4
-3.11856	0.00730021	LIX1
-2.35596	0.00730021	CACNG6
-3.48288	0.00799291	CHRNA9
-3.48288	0.00799291	OLFML3
-2.22728	0.00799291	GABRB1
-2.85578	0.00820617	LRRC2
-2.61043	0.0083241	KRTAP19-1
-2.25767	0.00854283	CHRM3
-2.11629	0.00912697	TMEM74
-7.01459	0.00947014	TSHR
-7.01459	0.00947014	CDH12
-7.01459	0.00947014	RGPD6
-2.3863	0.00947014	CPQ
-2.78731	0.0102168	KCNK15
-2.06858	0.010232	SPOCK3
-3.44	0.0102525	ALPK2
-2.37682	0.010533	RFX6
-2.92115	0.0108837	PROK2
-2.92115	0.0108837	SFTA3
-2.21978	0.0111481	PIEZO2
-2.01075	0.0113275	RAB3C
-2.69922	0.0113974	SSTR1
-3.00354	0.0115054	USP51
-2.55613	0.0117047	NWD2
-2.10489	0.0126118	ZNF502
-2.20045	0.0126157	PLD5
-2.16105	0.0126157	NTS
-3.39581	0.0131843	ADRA1A
-3.39581	0.0131843	RASSF9
-6.93721	0.0134716	IGFBP3
-6.93721	0.0134716	SAMD9L
-6.93721	0.0134716	UPK1B
-6.93721	0.0134716	POSTN
-6.85544	0.0134716	HYDIN
-6.85544	0.0134716	PCDHGB2
-6.85544	0.0134716	DCN
-6.85544	0.0134716	CCDC141
-2.12676	0.0139732	CDHR5
-2.41788	0.0139765	SLC8A3
-2.11442	0.0141239	ANKRD18B
-2.18086	0.0141579	SPATA18
-2.71542	0.0154174	HOXD4
-2.71542	0.0154174	ABCD2
-2.05563	0.0161213	TRAM1L1
-2.63801	0.0165246	IPCEF1
-2.27801	0.0166867	GREM2
-2.36459	0.0167909	POU4F2
-2.0187	0.018444	TMEM178A
-2.92142	0.0185589	LRRIQ1
-2.19357	0.0193245	RARB
-2.67809	0.0195036	CDH10
-4.02947	0.0197837	PCDHB15
-6.76876	0.0200426	TNNT3
-6.76876	0.0200426	SMOC2
-2.33718	0.0200658	PLPP4
-3.25448	0.0221292	MPPED1
-2.87855	0.0234636	PRDM7
-2.87855	0.0234636	NR2E3
-2.22783	0.0234636	PRR5L
-2.20143	0.0234636	DGKK
-2.07871	0.0247577	OTX2
-2.18513	0.0262561	ZNF846
-3.97322	0.0263532	SCN3A
-3.20411	0.0287044	PDE1A
-2.25171	0.0338904	TMPRSS13
-3.91468	0.0354981	ACR
-3.85366	0.0354981	XKR5
-2.51829	0.0381399	PCDH8
-2.19177	0.0406633	RLN2
-2.19177	0.0406633	GOLGA8T
-2.11131	0.0415404	TBX20
-6.578	0.0443565	CDK15
-6.578	0.0443565	POU6F2
-6.578	0.0443565	LIPI
-2.03474	0.0458884	AVPR1A
-2.09071	0.0459974	PGR
-2.47541	0.0479642	LINGO3
-3.78995	0.0480085	LRRC63
-2.08584	0.0481486	CD1D
-2.16084	0.0481919	TOX
-2.69302	0.0490308	ADAMTSL1
-2.69302	0.0490308	LINGO2
-2.69302	0.0490308	HGF
-3.09778	0.0494693	INHBA
