# Supplementary material for: TCF7L1 regulates colorectal cancer cell migration by repressing GAS1 expression
Source: Sci Rep. 2024 May 30;14:12477. doi: 10.1038/s41598-024-63346-8 (PMC11139868; doi:10.1038/s41598-024-63346-8)
Supplement: Supplementary file 3 — Supplementary Table S2. [file 41598_2024_63346_MOESM3_ESM.xlsx]

## Sheet: Table S1
Supplementary Table S2. Gene ontology categories of TCF7L1 downregulated genes in HCT116 cells
Ontology	GO ID	Description	p-value	adj. p-value	Number of DEGs
Biological Processes	GO:0009887	animal organ morphogenesis	0	0	58
Biological Processes	GO:0051240	positive regulation of multicellular organismal process	0	9e-10	79
Biological Processes	GO:0048699	generation of neurons	0	0	77
Biological Processes	GO:0022008	neurogenesis	0	0	80
Biological Processes	GO:0007155	cell adhesion	0	9.2e-09	52
Biological Processes	GO:0050793	regulation of developmental process	0	1e-10	105
Biological Processes	GO:0051094	positive regulation of developmental process	0	2e-10	69
Biological Processes	GO:0022610	biological adhesion	0	1.16e-08	52
Biological Processes	GO:0030182	neuron differentiation	0	1.1e-09	56
Biological Processes	GO:0048513	animal organ development	0	1e-10	121
Biological Processes	GO:0030154	cell differentiation	0	0	139
Biological Processes	GO:2000026	regulation of multicellular organismal development	0	0	91
Biological Processes	GO:0048468	cell development	0	2.14e-08	73
Biological Processes	GO:0048869	cellular developmental process	0	0	142
Biological Processes	GO:0048729	tissue morphogenesis	0	2.16e-08	38
Biological Processes	GO:0048856	anatomical structure development	2.01e-23	1.79e-19	200
Biological Processes	GO:0007275	multicellular organism development	3.25e-23	1.79e-19	190
Biological Processes	GO:0032502	developmental process	1.21e-21	4.46e-18	204
Biological Processes	GO:0009653	anatomical structure morphogenesis	1.79e-21	4.94e-18	110
Biological Processes	GO:0048731	system development	2.29e-21	5.04e-18	171
Biological Processes	GO:0007399	nervous system development	4.73e-19	8.69e-16	111
Biological Processes	GO:0032501	multicellular organismal process	6.07e-19	9.56e-16	224
Biological Processes	GO:0009888	tissue development	8.09e-18	0	91
Biological Processes	GO:0051239	regulation of multicellular organismal process	5.73e-17	0	128
Biological Processes	GO:0000902	cell morphogenesis	1e-10	4.68e-08	43
Biological Processes	GO:0048646	anatomical structure formation involved in morphogenesis	1e-10	3.9e-08	49
Biological Processes	GO:0060429	epithelium development	1e-10	3.9e-08	56
Biological Processes	GO:0032989	cellular component morphogenesis	3e-10	9.95e-08	46
Biological Processes	GO:0051960	regulation of nervous system development	3e-10	1.24e-07	49
Biological Processes	GO:0051962	positive regulation of nervous system development	7e-10	2.62e-07	35
Biological Processes	GO:0061564	axon development	8e-10	2.67e-07	30
Biological Processes	GO:0001655	urogenital system development	1.2e-09	4.1e-07	26
Biological Processes	GO:0050767	regulation of neurogenesis	1.8e-09	6e-07	44
Biological Processes	GO:0098742	cell-cell adhesion via plasma-membrane adhesion molecules	2.3e-09	7.49e-07	23
Biological Processes	GO:0048812	neuron projection morphogenesis	2.5e-09	8.02e-07	32
Biological Processes	GO:0072001	renal system development	2.6e-09	8.1e-07	24
Biological Processes	GO:0045595	regulation of cell differentiation	3.1e-09	9.06e-07	73
Biological Processes	GO:0120039	plasma membrane bounded cell projection morphogenesis	3.1e-09	9.06e-07	32
Biological Processes	GO:0048858	cell projection morphogenesis	3.8e-09	1.08e-06	32
Biological Processes	GO:0045597	positive regulation of cell differentiation	4.1e-09	1.14e-06	48
Biological Processes	GO:0048666	neuron development	4.8e-09	1.28e-06	43
Biological Processes	GO:0009790	embryo development	6.4e-09	1.68e-06	48
Biological Processes	GO:0035239	tube morphogenesis	1.01e-08	2.57e-06	37
Biological Processes	GO:0072359	circulatory system development	1.03e-08	2.57e-06	44
Biological Processes	GO:0032990	cell part morphogenesis	1.06e-08	2.6e-06	32
Biological Processes	GO:0045664	regulation of neuron differentiation	1.09e-08	2.62e-06	37
Biological Processes	GO:0050807	regulation of synapse organization	1.44e-08	3.36e-06	20
Biological Processes	GO:0060284	regulation of cell development	1.46e-08	3.36e-06	46
Biological Processes	GO:0035295	tube development	1.5e-08	3.37e-06	43
Biological Processes	GO:0031175	neuron projection development	1.57e-08	3.46e-06	37
Biological Processes	GO:0007507	heart development	1.94e-08	4.19e-06	32
Biological Processes	GO:0000904	cell morphogenesis involved in differentiation	2.34e-08	4.95e-06	33
Biological Processes	GO:0050803	regulation of synapse structure or activity	2.89e-08	6e-06	20
Biological Processes	GO:0007409	axonogenesis	3.04e-08	6.2e-06	26
Biological Processes	GO:0022603	regulation of anatomical structure morphogenesis	3.53e-08	7.08e-06	49
Biological Processes	GO:0048667	cell morphogenesis involved in neuron differentiation	3.99e-08	7.85e-06	28
Biological Processes	GO:0007156	homophilic cell adhesion via plasma membrane adhesion molecules	4.72e-08	9.13e-06	17
Biological Processes	GO:0007417	central nervous system development	4.88e-08	9.28e-06	46
Biological Processes	GO:0050769	positive regulation of neurogenesis	6.81e-08	1.27e-05	29
Biological Processes	GO:0051241	negative regulation of multicellular organismal process	8.19e-08	1.5e-05	52
Biological Processes	GO:0045666	positive regulation of neuron differentiation	9.22e-08	1.67e-05	25
Biological Processes	GO:0061061	muscle structure development	9.82e-08	1.75e-05	29
Biological Processes	GO:0001822	kidney development	1.02e-07	1.78e-05	21
Biological Processes	GO:0098609	cell-cell adhesion	1.04e-07	1.78e-05	30
Biological Processes	GO:0050808	synapse organization	1.24e-07	2.1e-05	21
Biological Processes	GO:0060537	muscle tissue development	1.39e-07	2.32e-05	22
Biological Processes	GO:0040012	regulation of locomotion	1.46e-07	2.41e-05	45
Biological Processes	GO:0003007	heart morphogenesis	1.55e-07	2.52e-05	20
Biological Processes	GO:0051963	regulation of synapse assembly	1.66e-07	2.65e-05	13
Biological Processes	GO:0001501	skeletal system development	2.36e-07	3.72e-05	29
Biological Processes	GO:0043062	extracellular structure organization	2.44e-07	3.77e-05	25
Biological Processes	GO:0010975	regulation of neuron projection development	2.47e-07	3.77e-05	29
Biological Processes	GO:0008015	blood circulation	2.83e-07	4.27e-05	25
Biological Processes	GO:0048518	positive regulation of biological process	2.87e-07	4.27e-05	170
Biological Processes	GO:0072073	kidney epithelium development	3e-07	4.41e-05	14
Biological Processes	GO:0030198	extracellular matrix organization	3.55e-07	5.15e-05	23
Biological Processes	GO:0048598	embryonic morphogenesis	3.74e-07	5.35e-05	31
Biological Processes	GO:0010720	positive regulation of cell development	4.25e-07	6e-05	30
Biological Processes	GO:0003013	circulatory system process	4.36e-07	6.08e-05	25
Biological Processes	GO:0002009	morphogenesis of an epithelium	5.16e-07	7.11e-05	26
Biological Processes	GO:0001568	blood vessel development	5.34e-07	7.27e-05	28
Biological Processes	GO:0007420	brain development	6.09e-07	8.18e-05	36
Biological Processes	GO:0006935	chemotaxis	6.27e-07	8.33e-05	30
Biological Processes	GO:0042330	taxis	6.77e-07	8.88e-05	30
Biological Processes	GO:0032330	regulation of chondrocyte differentiation	6.99e-07	9.01e-05	9
Biological Processes	GO:0007389	pattern specification process	7.04e-07	9.01e-05	26
Biological Processes	GO:0051965	positive regulation of synapse assembly	7.36e-07	9.32e-05	10
Biological Processes	GO:0045944	positive regulation of transcription by RNA polymerase II	7.96e-07	9.97e-05	50
Biological Processes	GO:0010976	positive regulation of neuron projection development	8.1e-07	0.0001	20
Biological Processes	GO:0060322	head development	8.72e-07	0.000107	37
Biological Processes	GO:0030334	regulation of cell migration	9.38e-07	0.000114	39
Biological Processes	GO:0007411	axon guidance	1.13e-06	0.000134	19
Biological Processes	GO:0014706	striated muscle tissue development	1.14e-06	0.000134	20
Biological Processes	GO:0001944	vasculature development	1.2e-06	0.00014	28
Biological Processes	GO:0030534	adult behavior	1.27e-06	0.000147	14
Biological Processes	GO:0061035	regulation of cartilage development	1.29e-06	0.000148	10
Biological Processes	GO:0120035	regulation of plasma membrane bounded cell projection organization	1.32e-06	0.00015	34
Biological Processes	GO:0097485	neuron projection guidance	1.34e-06	0.000151	19
Biological Processes	GO:0007610	behavior	1.37e-06	0.000153	30
Biological Processes	GO:0009719	response to endogenous stimulus	1.39e-06	0.000153	57
Biological Processes	GO:0072358	cardiovascular system development	1.76e-06	0.000191	28
Biological Processes	GO:0031344	regulation of cell projection organization	1.76e-06	0.000191	34
Biological Processes	GO:2000145	regulation of cell motility	2.02e-06	0.000216	40
Biological Processes	GO:0051093	negative regulation of developmental process	2.28e-06	0.000241	41
Biological Processes	GO:0007416	synapse assembly	2.59e-06	0.000272	11
Biological Processes	GO:0048522	positive regulation of cellular process	2.86e-06	0.000297	149
Biological Processes	GO:0051270	regulation of cellular component movement	3.11e-06	0.00032	42
Biological Processes	GO:0040011	locomotion	3.14e-06	0.000321	51
Biological Processes	GO:0006928	movement of cell or subcellular component	4.55e-06	0.00046	57
Biological Processes	GO:0048738	cardiac muscle tissue development	4.78e-06	0.000479	14
Biological Processes	GO:0045765	regulation of angiogenesis	5.2e-06	0.000516	19
Biological Processes	GO:0099560	synaptic membrane adhesion	6.25e-06	0.000615	6
Biological Processes	GO:1901342	regulation of vasculature development	6.76e-06	0.00066	20
Biological Processes	GO:0048514	blood vessel morphogenesis	7.15e-06	0.000691	23
Biological Processes	GO:0031346	positive regulation of cell projection organization	8.27e-06	0.000793	22
Biological Processes	GO:0090287	regulation of cellular response to growth factor stimulus	8.71e-06	0.000827	18
Biological Processes	GO:0016477	cell migration	8.86e-06	0.000835	40
Biological Processes	GO:0048589	developmental growth	1.06e-05	0.00099	22
Biological Processes	GO:0010769	regulation of cell morphogenesis involved in differentiation	1.14e-05	0.00105	19
Biological Processes	GO:0060562	epithelial tube morphogenesis	1.19e-05	0.00109	19
Biological Processes	GO:0048754	branching morphogenesis of an epithelial tube	1.24e-05	0.00113	12
Biological Processes	GO:0040007	growth	1.25e-05	0.00113	22
Biological Processes	GO:0001823	mesonephros development	1.3e-05	0.00117	10
Biological Processes	GO:0014070	response to organic cyclic compound	1.42e-05	0.00126	38
Biological Processes	GO:0021953	central nervous system neuron differentiation	1.42e-05	0.00126	14
Biological Processes	GO:0007166	cell surface receptor signaling pathway	1.47e-05	0.00128	77
Biological Processes	GO:0060173	limb development	1.62e-05	0.00139	14
Biological Processes	GO:0048736	appendage development	1.62e-05	0.00139	14
Biological Processes	GO:0030155	regulation of cell adhesion	1.73e-05	0.00148	31
Biological Processes	GO:0090092	regulation of transmembrane receptor protein serine/threonine kinase signaling pathway	1.88e-05	0.00158	16
Biological Processes	GO:0001525	angiogenesis	1.88e-05	0.00158	19
Biological Processes	GO:0006357	regulation of transcription by RNA polymerase II	1.91e-05	0.00159	84
Biological Processes	GO:0044057	regulation of system process	2e-05	0.00166	28
Biological Processes	GO:0007188	adenylate cyclase-modulating G protein-coupled receptor signaling pathway	2.13e-05	0.00175	15
Biological Processes	GO:0120036	plasma membrane bounded cell projection organization	2.28e-05	0.00186	43
Biological Processes	GO:0008344	adult locomotory behavior	2.34e-05	0.0019	9
Biological Processes	GO:0030030	cell projection organization	2.64e-05	0.00212	44
Biological Processes	GO:0003008	system process	2.85e-05	0.00228	65
Biological Processes	GO:0010604	positive regulation of macromolecule metabolic process	2.88e-05	0.00228	98
Biological Processes	GO:0001763	morphogenesis of a branching structure	3.19e-05	0.00251	13
Biological Processes	GO:0030900	forebrain development	3.22e-05	0.00251	21
Biological Processes	GO:0042692	muscle cell differentiation	3.49e-05	0.00271	16
Biological Processes	GO:0007626	locomotory behavior	3.54e-05	0.00272	14
Biological Processes	GO:0045165	cell fate commitment	3.67e-05	0.00279	16
Biological Processes	GO:0007187	G protein-coupled receptor signaling pathway, coupled to cyclic nucleotide second messenger	3.67e-05	0.00279	16
Biological Processes	GO:0045596	negative regulation of cell differentiation	3.76e-05	0.00284	31
Biological Processes	GO:0072006	nephron development	4.13e-05	0.0031	11
Biological Processes	GO:0030326	embryonic limb morphogenesis	4.45e-05	0.00329	11
Biological Processes	GO:0035113	embryonic appendage morphogenesis	4.45e-05	0.00329	11
Biological Processes	GO:0008038	neuron recognition	4.51e-05	0.0033	7
Biological Processes	GO:0035107	appendage morphogenesis	4.55e-05	0.0033	12
Biological Processes	GO:0035108	limb morphogenesis	4.55e-05	0.0033	12
Biological Processes	GO:0003002	regionalization	4.6e-05	0.00331	19
Biological Processes	GO:0003206	cardiac chamber morphogenesis	4.79e-05	0.00343	11
Biological Processes	GO:0021872	forebrain generation of neurons	5.11e-05	0.00359	8
Biological Processes	GO:0048870	cell motility	5.14e-05	0.00359	41
Biological Processes	GO:0051674	localization of cell	5.14e-05	0.00359	41
Biological Processes	GO:0051173	positive regulation of nitrogen compound metabolic process	5.18e-05	0.00359	93
Biological Processes	GO:0001657	ureteric bud development	5.19e-05	0.00359	9
Biological Processes	GO:0009893	positive regulation of metabolic process	5.31e-05	0.00366	103
Biological Processes	GO:0048706	embryonic skeletal system development	5.54e-05	0.00377	11
Biological Processes	GO:0051961	negative regulation of nervous system development	5.55e-05	0.00377	18
Biological Processes	GO:0072164	mesonephric tubule development	5.69e-05	0.00381	9
Biological Processes	GO:0072163	mesonephric epithelium development	5.69e-05	0.00381	9
Biological Processes	GO:0042698	ovulation cycle	5.7e-05	0.00381	8
Biological Processes	GO:0031325	positive regulation of cellular metabolic process	5.75e-05	0.00382	96
Biological Processes	GO:0061333	renal tubule morphogenesis	6.35e-05	0.00419	8
Biological Processes	GO:0023051	regulation of signaling	6.8e-05	0.00446	101
Biological Processes	GO:0010646	regulation of cell communication	6.98e-05	0.00455	100
Biological Processes	GO:0035137	hindlimb morphogenesis	7.37e-05	0.00478	6
Biological Processes	GO:0090259	regulation of retinal ganglion cell axon guidance	7.79e-05	0.00502	3
Biological Processes	GO:0065008	regulation of biological quality	8e-05	0.00509	112
Biological Processes	GO:0071229	cellular response to acid chemical	8.01e-05	0.00509	14
Biological Processes	GO:0001704	formation of primary germ layer	8.08e-05	0.00509	10
Biological Processes	GO:0061138	morphogenesis of a branching epithelium	8.08e-05	0.00509	12
Biological Processes	GO:0050768	negative regulation of neurogenesis	8.21e-05	0.00514	17
Biological Processes	GO:1904018	positive regulation of vasculature development	8.26e-05	0.00514	13
Biological Processes	GO:0033993	response to lipid	8.92e-05	0.00552	34
Biological Processes	GO:0023052	signaling	9.13e-05	0.00562	141
Biological Processes	GO:0071495	cellular response to endogenous stimulus	9.23e-05	0.00565	44
Biological Processes	GO:0007167	enzyme linked receptor protein signaling pathway	9.76e-05	0.00594	30
Biological Processes	GO:1905809	negative regulation of synapse organization	9.87e-05	0.00597	5
Biological Processes	GO:0060560	developmental growth involved in morphogenesis	0.000101	0.00609	10
Biological Processes	GO:0003151	outflow tract morphogenesis	0.000106	0.0063	8
Biological Processes	GO:0060411	cardiac septum morphogenesis	0.000106	0.0063	8
Biological Processes	GO:0010033	response to organic substance	0.000107	0.00634	87
Biological Processes	GO:0009605	response to external stimulus	0.000114	0.00672	73
Biological Processes	GO:0030278	regulation of ossification	0.000115	0.00672	13
Biological Processes	GO:0045766	positive regulation of angiogenesis	0.000116	0.00675	12
Biological Processes	GO:0040017	positive regulation of locomotion	0.000119	0.00687	25
Biological Processes	GO:0035282	segmentation	0.000124	0.00716	9
Biological Processes	GO:0009952	anterior/posterior pattern specification	0.000126	0.00723	14
Biological Processes	GO:0022604	regulation of cell morphogenesis	0.000128	0.00732	23
Biological Processes	GO:0045893	positive regulation of transcription, DNA-templated	0.000132	0.00748	52
Biological Processes	GO:0072009	nephron epithelium development	0.000135	0.00757	9
Biological Processes	GO:0099175	regulation of postsynapse organization	0.000135	0.00757	9
Biological Processes	GO:0010721	negative regulation of cell development	0.000144	0.00803	18
Biological Processes	GO:0003018	vascular process in circulatory system	0.000146	0.00806	12
Biological Processes	GO:0060485	mesenchyme development	0.000146	0.00806	14
Biological Processes	GO:0042391	regulation of membrane potential	0.000147	0.00807	21
Biological Processes	GO:0003310	pancreatic A cell differentiation	0.000154	0.00838	3
Biological Processes	GO:0019800	peptide cross-linking via chondroitin 4-sulfate glycosaminoglycan	0.000154	0.00838	3
Biological Processes	GO:0022029	telencephalon cell migration	0.000155	0.00843	7
Biological Processes	GO:0032879	regulation of localization	0.000158	0.00852	81
Biological Processes	GO:0019932	second-messenger-mediated signaling	0.000161	0.00863	18
Biological Processes	GO:0043009	chordate embryonic development	0.000166	0.0089	27
Biological Processes	GO:0061448	connective tissue development	0.000168	0.00894	14
Biological Processes	GO:0019935	cyclic-nucleotide-mediated signaling	0.000182	0.00963	12
Biological Processes	GO:0045665	negative regulation of neuron differentiation	0.000184	0.00972	14
Biological Processes	GO:0060348	bone development	0.000192	0.0101	13
Biological Processes	GO:0006940	regulation of smooth muscle contraction	0.000193	0.0101	7
Biological Processes	GO:0021537	telencephalon development	0.000195	0.0102	15
Biological Processes	GO:0061326	renal tubule development	0.000202	0.0104	8
Biological Processes	GO:0060415	muscle tissue morphogenesis	0.000202	0.0104	8
Biological Processes	GO:0021954	central nervous system neuron development	0.000202	0.0104	8
Biological Processes	GO:0022602	ovulation cycle process	0.000205	0.0105	6
Biological Processes	GO:0051146	striated muscle cell differentiation	0.000212	0.0108	13
Biological Processes	GO:0003148	outflow tract septum morphogenesis	0.000214	0.0108	5
Biological Processes	GO:0021885	forebrain cell migration	0.000214	0.0108	7
Biological Processes	GO:0042221	response to chemical	0.000215	0.0108	119
Biological Processes	GO:0048523	negative regulation of cellular process	0.00023	0.0115	124
Biological Processes	GO:0001658	branching involved in ureteric bud morphogenesis	0.000234	0.0116	6
Biological Processes	GO:0009880	embryonic pattern specification	0.000237	0.0117	7
Biological Processes	GO:0051923	sulfation	0.000241	0.0118	4
Biological Processes	GO:0061548	ganglion development	0.000241	0.0118	4
Biological Processes	GO:0009792	embryo development ending in birth or egg hatching	0.000256	0.0125	27
Biological Processes	GO:0007423	sensory organ development	0.000258	0.0125	24
Biological Processes	GO:1990791	dorsal root ganglion development	0.000265	0.0126	3
Biological Processes	GO:0007442	hindgut morphogenesis	0.000265	0.0126	3
Biological Processes	GO:0051964	negative regulation of synapse assembly	0.000265	0.0126	3
Biological Processes	GO:0098917	retrograde trans-synaptic signaling	0.000265	0.0126	3
Biological Processes	GO:0050919	negative chemotaxis	0.000265	0.0126	6
Biological Processes	GO:1903508	positive regulation of nucleic acid-templated transcription	0.000273	0.0129	53
Biological Processes	GO:1902680	positive regulation of RNA biosynthetic process	0.000277	0.013	53
Biological Processes	GO:0045778	positive regulation of ossification	0.000283	0.0133	8
Biological Processes	GO:0046660	female sex differentiation	0.000286	0.0133	9
Biological Processes	GO:0007165	signal transduction	0.000288	0.0133	131
Biological Processes	GO:0030203	glycosaminoglycan metabolic process	0.000288	0.0133	11
Biological Processes	GO:0009725	response to hormone	0.000299	0.0138	34
Biological Processes	GO:0016339	calcium-dependent cell-cell adhesion via plasma membrane cell adhesion molecules	0.0003	0.0138	6
Biological Processes	GO:0001756	somitogenesis	0.000319	0.0146	7
Biological Processes	GO:0010810	regulation of cell-substrate adhesion	0.000325	0.0148	13
Biological Processes	GO:0010647	positive regulation of cell communication	0.000333	0.0151	57
Biological Processes	GO:0048644	muscle organ morphogenesis	0.000333	0.0151	8
Biological Processes	GO:0007369	gastrulation	0.00034	0.0153	11
Biological Processes	GO:0003012	muscle system process	0.000343	0.0154	16
Biological Processes	GO:0021884	forebrain neuron development	0.000351	0.0157	5
Biological Processes	GO:0007154	cell communication	0.000357	0.0159	140
Biological Processes	GO:0048588	developmental cell growth	0.000361	0.0159	8
Biological Processes	GO:0030510	regulation of BMP signaling pathway	0.000361	0.0159	8
Biological Processes	GO:0070887	cellular response to chemical stimulus	0.000362	0.0159	83
Biological Processes	GO:0023056	positive regulation of signaling	0.000373	0.0163	57
Biological Processes	GO:0001707	mesoderm formation	0.000385	0.0167	7
Biological Processes	GO:0051705	multi-organism behavior	0.000385	0.0167	7
Biological Processes	GO:0048519	negative regulation of biological process	0.000386	0.0167	135
Biological Processes	GO:0001708	cell fate specification	0.00039	0.0168	8
Biological Processes	GO:0046068	cGMP metabolic process	0.000392	0.0168	4
Biological Processes	GO:0048880	sensory system development	0.000411	0.0175	18
Biological Processes	GO:0060638	mesenchymal-epithelial cell signaling	0.000417	0.0177	3
Biological Processes	GO:0061525	hindgut development	0.000417	0.0177	3
Biological Processes	GO:0016049	cell growth	0.000421	0.0177	8
Biological Processes	GO:0055008	cardiac muscle tissue morphogenesis	0.000422	0.0177	7
Biological Processes	GO:0031644	regulation of nervous system process	0.000428	0.0179	10
Biological Processes	GO:0030335	positive regulation of cell migration	0.000438	0.0183	22
Biological Processes	GO:0048332	mesoderm morphogenesis	0.000461	0.0192	7
Biological Processes	GO:0045785	positive regulation of cell adhesion	0.000473	0.0195	19
Biological Processes	GO:0061036	positive regulation of cartilage development	0.000475	0.0195	5
Biological Processes	GO:0048665	neuron fate specification	0.000475	0.0195	5
Biological Processes	GO:0002064	epithelial cell development	0.000477	0.0195	12
Biological Processes	GO:0099054	presynapse assembly	0.000488	0.0196	4
Biological Processes	GO:0031290	retinal ganglion cell axon guidance	0.000488	0.0196	4
Biological Processes	GO:0002068	glandular epithelial cell development	0.000488	0.0196	4
Biological Processes	GO:0060004	reflex	0.000488	0.0196	4
Biological Processes	GO:0003309	type B pancreatic cell differentiation	0.000488	0.0196	4
Biological Processes	GO:0048839	inner ear development	0.0005	0.02	12
Biological Processes	GO:0045935	positive regulation of nucleobase-containing compound metabolic process	0.000505	0.0202	58
Biological Processes	GO:0006022	aminoglycan metabolic process	0.000518	0.0206	11
Biological Processes	GO:0051254	positive regulation of RNA metabolic process	0.000522	0.0207	54
Biological Processes	GO:1901700	response to oxygen-containing compound	0.000525	0.0208	50
Biological Processes	GO:0021879	forebrain neuron differentiation	0.000529	0.0208	6
Biological Processes	GO:0050804	modulation of chemical synaptic transmission	0.000561	0.022	20
Biological Processes	GO:0042127	regulation of cell population proliferation	0.000565	0.0221	51
Biological Processes	GO:0007169	transmembrane receptor protein tyrosine kinase signaling pathway	0.000573	0.0223	22
Biological Processes	GO:0099177	regulation of trans-synaptic signaling	0.000577	0.0224	20
Biological Processes	GO:0006939	smooth muscle contraction	0.000588	0.0227	6
Biological Processes	GO:2000179	positive regulation of neural precursor cell proliferation	0.000588	0.0227	6
Biological Processes	GO:0035883	enteroendocrine cell differentiation	0.000601	0.023	4
Biological Processes	GO:0003272	endocardial cushion formation	0.000601	0.023	4
Biological Processes	GO:0003205	cardiac chamber development	0.000602	0.023	11
Biological Processes	GO:0007229	integrin-mediated signaling pathway	0.000608	0.0231	8
Biological Processes	GO:2000807	regulation of synaptic vesicle clustering	0.000617	0.0233	3
Biological Processes	GO:0021891	olfactory bulb interneuron development	0.000617	0.0233	3
Biological Processes	GO:0120161	regulation of cold-induced thermogenesis	0.000636	0.0239	10
Biological Processes	GO:0060675	ureteric bud morphogenesis	0.000652	0.0245	6
Biological Processes	GO:0051216	cartilage development	0.000665	0.0248	11
Biological Processes	GO:0001764	neuron migration	0.000671	0.025	9
Biological Processes	GO:0035265	organ growth	0.0007	0.026	8
Biological Processes	GO:0010628	positive regulation of gene expression	0.000705	0.026	60
Biological Processes	GO:0019233	sensory perception of pain	0.000706	0.026	7
Biological Processes	GO:0003156	regulation of animal organ formation	0.000718	0.0264	5
Biological Processes	GO:0072171	mesonephric tubule morphogenesis	0.000722	0.0264	6
Biological Processes	GO:0040013	negative regulation of locomotion	0.000723	0.0264	16
Biological Processes	GO:0032332	positive regulation of chondrocyte differentiation	0.00073	0.0266	4
Biological Processes	GO:0008283	cell population proliferation	0.000741	0.0269	23
Biological Processes	GO:0090288	negative regulation of cellular response to growth factor stimulus	0.000747	0.0269	10
Biological Processes	GO:0071310	cellular response to organic substance	0.000748	0.0269	69
Biological Processes	GO:0048562	embryonic organ morphogenesis	0.000765	0.0274	15
Biological Processes	GO:2000147	positive regulation of cell motility	0.000782	0.0279	22
Biological Processes	GO:0071396	cellular response to lipid	0.000782	0.0279	22
Biological Processes	GO:0007267	cell-cell signaling	0.000784	0.0279	38
Biological Processes	GO:0019933	cAMP-mediated signaling	0.000787	0.0279	10
Biological Processes	GO:0051128	regulation of cellular component organization	0.000821	0.029	71
Biological Processes	GO:0001654	eye development	0.000841	0.0296	17
Biological Processes	GO:0002347	response to tumor cell	0.000868	0.0304	3
Biological Processes	GO:0038063	collagen-activated tyrosine kinase receptor signaling pathway	0.000868	0.0304	3
Biological Processes	GO:0050806	positive regulation of synaptic transmission	0.000874	0.0305	10
Biological Processes	GO:0099172	presynapse organization	0.000879	0.0305	4
Biological Processes	GO:0051480	regulation of cytosolic calcium ion concentration	0.000882	0.0306	16
Biological Processes	GO:0007498	mesoderm development	0.000902	0.0311	9
Biological Processes	GO:0031018	endocrine pancreas development	0.000925	0.0318	5
Biological Processes	GO:0002067	glandular epithelial cell differentiation	0.000925	0.0318	5
Biological Processes	GO:0150063	visual system development	0.000952	0.0326	17
Biological Processes	GO:0070848	response to growth factor	0.000955	0.0326	22
Biological Processes	GO:0002040	sprouting angiogenesis	0.000964	0.0328	6
Biological Processes	GO:0051130	positive regulation of cellular component organization	0.00101	0.0343	40
Biological Processes	GO:0010557	positive regulation of macromolecule biosynthetic process	0.00103	0.0347	57
Biological Processes	GO:0021675	nerve development	0.00104	0.0351	7
Biological Processes	GO:0106030	neuron projection fasciculation	0.00105	0.0351	4
Biological Processes	GO:0007413	axonal fasciculation	0.00105	0.0351	4
Biological Processes	GO:0048705	skeletal system morphogenesis	0.00106	0.0353	13
Biological Processes	GO:0010770	positive regulation of cell morphogenesis involved in differentiation	0.00107	0.0355	10
Biological Processes	GO:0071560	cellular response to transforming growth factor beta stimulus	0.00107	0.0355	10
Biological Processes	GO:0001936	regulation of endothelial cell proliferation	0.00113	0.0373	9
Biological Processes	GO:0007189	adenylate cyclase-activating G protein-coupled receptor signaling pathway	0.00113	0.0373	9
Biological Processes	GO:0051272	positive regulation of cellular component movement	0.00113	0.0373	22
Biological Processes	GO:1901701	cellular response to oxygen-containing compound	0.00115	0.0376	36
Biological Processes	GO:0009612	response to mechanical stimulus	0.00115	0.0376	12
Biological Processes	GO:0006874	cellular calcium ion homeostasis	0.00116	0.0377	19
Biological Processes	GO:2000721	positive regulation of transcription from RNA polymerase II promoter involved in smooth muscle cell differentiation	0.00119	0.0379	2
Biological Processes	GO:0099163	synaptic signaling by nitric oxide	0.00119	0.0379	2
Biological Processes	GO:1903225	negative regulation of endodermal cell differentiation	0.00119	0.0379	2
Biological Processes	GO:0099543	trans-synaptic signaling by soluble gas	0.00119	0.0379	2
Biological Processes	GO:0099548	trans-synaptic signaling by nitric oxide	0.00119	0.0379	2
Biological Processes	GO:0097155	fasciculation of sensory neuron axon	0.00119	0.0379	2
Biological Processes	GO:0061364	apoptotic process involved in luteolysis	0.00119	0.0379	2
Biological Processes	GO:0097195	pilomotor reflex	0.00119	0.0379	2
Biological Processes	GO:0050770	regulation of axonogenesis	0.00122	0.0386	11
Biological Processes	GO:0021544	subpallium development	0.00124	0.0392	4
Biological Processes	GO:0010594	regulation of endothelial cell migration	0.00124	0.0392	10
Biological Processes	GO:0009967	positive regulation of signal transduction	0.00125	0.0394	51
Biological Processes	GO:0048565	digestive tract development	0.00126	0.0395	9
Biological Processes	GO:1990138	neuron projection extension	0.00127	0.0395	6
Biological Processes	GO:0018149	peptide cross-linking	0.00127	0.0395	6
Biological Processes	GO:0008284	positive regulation of cell population proliferation	0.00127	0.0397	32
Biological Processes	GO:0061053	somite development	0.0013	0.0404	7
Biological Processes	GO:0061005	cell differentiation involved in kidney development	0.00132	0.0406	5
Biological Processes	GO:0051271	negative regulation of cellular component movement	0.00132	0.0406	15
Biological Processes	GO:0009966	regulation of signal transduction	0.00135	0.0415	85
Biological Processes	GO:0001656	metanephros development	0.0014	0.0429	7
Biological Processes	GO:0048584	positive regulation of response to stimulus	0.00144	0.0441	69
Biological Processes	GO:0006937	regulation of muscle contraction	0.0015	0.0458	10
Biological Processes	GO:0072178	nephric duct morphogenesis	0.00154	0.0464	3
Biological Processes	GO:0006182	cGMP biosynthetic process	0.00154	0.0464	3
Biological Processes	GO:0099550	trans-synaptic signaling, modulating synaptic transmission	0.00154	0.0464	3
Biological Processes	GO:0048935	peripheral nervous system neuron development	0.00154	0.0464	3
Biological Processes	GO:0048934	peripheral nervous system neuron differentiation	0.00154	0.0464	3
Biological Processes	GO:0009891	positive regulation of biosynthetic process	0.00155	0.0464	59
Biological Processes	GO:0071559	response to transforming growth factor beta	0.00157	0.0471	10
Biological Processes	GO:0043583	ear development	0.00158	0.0472	12
Biological Processes	GO:0006936	muscle contraction	0.00159	0.0474	13
Biological Processes	GO:0003279	cardiac septum development	0.0016	0.0476	8
Biological Processes	GO:0007204	positive regulation of cytosolic calcium ion concentration	0.00161	0.0477	14
Biological Processes	GO:0021795	cerebral cortex cell migration	0.00164	0.0482	5
Biological Processes	GO:0060443	mammary gland morphogenesis	0.00164	0.0482	5
Biological Processes	GO:0032355	response to estradiol	0.00164	0.0482	9
Biological Processes	GO:0051716	cellular response to stimulus	0.00165	0.0484	161
Biological Processes	GO:0055074	calcium ion homeostasis	0.00167	0.0489	19
Biological Processes	GO:0048333	mesodermal cell differentiation	0.00169	0.049	4
Biological Processes	GO:0045992	negative regulation of embryonic development	0.00169	0.049	4
Molecular function	GO:0005201	extracellular matrix structural constituent	1.95e-07	0.000503	16
Molecular function	GO:0005509	calcium ion binding	4.1e-07	0.000529	36
Molecular function	GO:0000977	RNA polymerase II regulatory region sequence-specific DNA binding	1.8e-06	0.00143	37
Molecular function	GO:0001012	RNA polymerase II regulatory region DNA binding	2.21e-06	0.00143	37
Molecular function	GO:0000976	transcription regulatory region sequence-specific DNA binding	7.5e-06	0.00388	37
Molecular function	GO:0044212	transcription regulatory region DNA binding	1.05e-05	0.00398	40
Molecular function	GO:0001067	regulatory region nucleic acid binding	1.08e-05	0.00398	40
Molecular function	GO:0030020	extracellular matrix structural constituent conferring tensile strength	1.56e-05	0.00502	7
Molecular function	GO:0005539	glycosaminoglycan binding	1.78e-05	0.00511	16
Molecular function	GO:0038023	signaling receptor activity	2.36e-05	0.0061	54
Molecular function	GO:1990837	sequence-specific double-stranded DNA binding	2.64e-05	0.00621	37
Molecular function	GO:0060089	molecular transducer activity	3.13e-05	0.00675	55
Molecular function	GO:0019199	transmembrane receptor protein kinase activity	4.29e-05	0.00843	9
Molecular function	GO:0004714	transmembrane receptor protein tyrosine kinase activity	4.57e-05	0.00843	8
Molecular function	GO:0000981	DNA-binding transcription factor activity, RNA polymerase II-specific	6.87e-05	0.0118	55
Molecular function	GO:0003690	double-stranded DNA binding	9.77e-05	0.0158	38
Molecular function	GO:0003700	DNA-binding transcription factor activity	0.000112	0.017	57
Molecular function	GO:0008201	heparin binding	0.000154	0.0221	12
Molecular function	GO:0005004	GPI-linked ephrin receptor activity	0.000265	0.0337	3
Molecular function	GO:0001228	DNA-binding transcription activator activity, RNA polymerase II-specific	0.000266	0.0337	21
Molecular function	GO:0001216	DNA-binding transcription activator activity	0.000274	0.0337	21
Molecular function	GO:0005005	transmembrane-ephrin receptor activity	0.00031	0.0364	4
Cellular Component	GO:0005887	integral component of plasma membrane	0	4e-10	78
Cellular Component	GO:0031226	intrinsic component of plasma membrane	0	1e-10	83
Cellular Component	GO:0044459	plasma membrane part	1.2e-09	6.08e-07	107
Cellular Component	GO:0062023	collagen-containing extracellular matrix	3.9e-09	1.49e-06	29
Cellular Component	GO:0099240	intrinsic component of synaptic membrane	5.8e-09	1.73e-06	18
Cellular Component	GO:0031012	extracellular matrix	8.7e-09	2.18e-06	33
Cellular Component	GO:0099699	integral component of synaptic membrane	1.15e-08	2.46e-06	17
Cellular Component	GO:0099055	integral component of postsynaptic membrane	1.31e-08	2.46e-06	15
Cellular Component	GO:0098936	intrinsic component of postsynaptic membrane	2.33e-08	3.89e-06	15
Cellular Component	GO:0097060	synaptic membrane	2.33e-07	3.51e-05	27
Cellular Component	GO:0098590	plasma membrane region	5.24e-07	7.17e-05	50
Cellular Component	GO:0098978	glutamatergic synapse	6.9e-07	8.65e-05	23
Cellular Component	GO:0045211	postsynaptic membrane	7.72e-07	8.93e-05	22
Cellular Component	GO:0045202	synapse	1.01e-06	0.000109	49
Cellular Component	GO:0098644	complex of collagen trimers	1.37e-06	0.000138	6
Cellular Component	GO:0098982	GABA-ergic synapse	1.47e-06	0.000139	10
Cellular Component	GO:0071944	cell periphery	2.88e-06	0.000255	160
Cellular Component	GO:0005604	basement membrane	3.21e-06	0.000268	11
Cellular Component	GO:0005886	plasma membrane	5.46e-06	0.000433	156
Cellular Component	GO:0044420	extracellular matrix component	7.36e-06	0.000554	8
Cellular Component	GO:0005581	collagen trimer	9.6e-06	0.000688	10
Cellular Component	GO:0097458	neuron part	1.08e-05	0.000741	61
Cellular Component	GO:0098794	postsynapse	1.94e-05	0.00127	29
Cellular Component	GO:0005576	extracellular region	3.52e-05	0.0022	122
Cellular Component	GO:0044456	synapse part	3.66e-05	0.0022	38
Cellular Component	GO:0098889	intrinsic component of presynaptic membrane	3.89e-05	0.00225	9
Cellular Component	GO:0005583	fibrillar collagen trimer	4.72e-05	0.00254	4
Cellular Component	GO:0098643	banded collagen fibril	4.72e-05	0.00254	4
Cellular Component	GO:0031224	intrinsic component of membrane	7.23e-05	0.00375	148
Cellular Component	GO:0099056	integral component of presynaptic membrane	0.000106	0.00531	8
Cellular Component	GO:0099060	integral component of postsynaptic specialization membrane	0.000117	0.00566	8
Cellular Component	GO:0098948	intrinsic component of postsynaptic specialization membrane	0.000155	0.00727	8
Cellular Component	GO:0043005	neuron projection	0.000171	0.00781	46
Cellular Component	GO:0099634	postsynaptic specialization membrane	0.000214	0.00947	9
Cellular Component	GO:0016021	integral component of membrane	0.00029	0.0125	141
Cellular Component	GO:0042734	presynaptic membrane	0.000421	0.0176	11
Cellular Component	GO:0005788	endoplasmic reticulum lumen	0.000531	0.0216	16
Cellular Component	GO:0030426	growth cone	0.000698	0.0277	11
Cellular Component	GO:0043198	dendritic shaft	0.000718	0.0277	5
Cellular Component	GO:0030427	site of polarized growth	0.000886	0.0333	11
Cellular Component	GO:0005588	collagen type V trimer	0.00119	0.0426	2
Cellular Component	GO:0034678	integrin alpha8-beta1 complex	0.00119	0.0426	2
Cellular Component	GO:0044421	extracellular region part	0.00135	0.0471	95
