# Supplementary material for: TCF7L1 regulates colorectal cancer cell migration by repressing GAS1 expression
Source: Sci Rep. 2024 May 30;14:12477. doi: 10.1038/s41598-024-63346-8 (PMC11139868; doi:10.1038/s41598-024-63346-8)
Supplement: Supplementary file 4 — Supplementary Table S4. [file 41598_2024_63346_MOESM4_ESM.xlsx]

## Sheet: Table S4
Supplementary Table S4. Genomic boundaries of TCF7L1 and TCF7L1MUT binding regions
TCF7L1										TCF7L1-MUT
TCF7L1 binding region			Closest gene information							TCF7L1-MUT binding region			Closest gene information
Chromosome	Peak Start	Peak End	Distance from TSS	Gene Start	Gene End	Closest TSS	Gene Symbol	Strand		Chromosome	Peak Start	Peak End	Distance from TSS	Gene Start	Gene End	Closest TSS	Gene Symbol	Strand
chr1	633835	634237	-340	634376	634922	ENSG00000198744	MTCO3P12	+		chr1	633826	634222	328	633696	634376	ENSG00000248527	MTATP6P1	+
chr1	1859074	1859628	31766	1785285	1891117	ENSG00000078369	GNB1	-		chr1	121774838	121775585	-194687	121573946	121580524	ENSG00000224857	LINC01691	-
chr1	3248490	3248924	42719	3205988	3208664	ENSG00000279839	AL512383.1	+		chr1	125178901	125179394	-3598623	121573946	121580524	ENSG00000224857	LINC01691	-
chr1	3352389	3353046	-42621	3306636	3310096	ENSG00000272235	AL590438.1	-		chr1	125179863	125180602	-3599708	121573946	121580524	ENSG00000224857	LINC01691	-
chr1	3392981	3393769	-61051	3454426	3481113	ENSG00000130762	ARHGEF16	+		chr1	125182359	125182696	-3602003	121573946	121580524	ENSG00000224857	LINC01691	-
chr1	3403614	3404261	-50488	3454426	3481113	ENSG00000130762	ARHGEF16	+		chr1	143185016	143185412	-157966	143343180	143343275	ENSG00000276118	AC242852.1	+
chr1	6960462	6960813	53641	7008376	7014279	ENSG00000237365	AL512330.1	-		chr1	143192890	143193288	-150091	143343180	143343275	ENSG00000276118	AC242852.1	+
chr1	8822137	8822451	-4829	8352397	8817465	ENSG00000142599	RERE	-		chr1	143194957	143195270	-148066	143343180	143343275	ENSG00000276118	AC242852.1	+
chr1	9885991	9886347	24094	9848276	9910263	ENSG00000178585	CTNNBIP1	-		chr1	143202550	143202904	-140453	143343180	143343275	ENSG00000276118	AC242852.1	+
chr1	11178260	11178660	-10881	11189341	11195981	ENSG00000171819	ANGPTL7	+		chr1	143213016	143213370	-129987	143343180	143343275	ENSG00000276118	AC242852.1	+
chr1	11563518	11563828	-45858	11609531	11613355	ENSG00000235643	LINC01647	+		chr1	143214484	143214963	-128456	143343180	143343275	ENSG00000276118	AC242852.1	+
chr1	12133137	12133504	-33622	12166943	12167038	ENSG00000283789	MIR7846	+		chr1	143217260	143217568	-125766	143343180	143343275	ENSG00000276118	AC242852.1	+
chr1	12478059	12478704	-28864	12507246	12507397	ENSG00000239149	SNORA59A	+		chr1	143231298	143231611	-111725	143343180	143343275	ENSG00000276118	AC242852.1	+
chr1	14443291	14443741	-51941	14348955	14391575	ENSG00000234593	KAZN-AS1	-		chr1	143232752	143233272	-110168	143343180	143343275	ENSG00000276118	AC242852.1	+
chr1	14627217	14627709	65150	14692129	14692613	ENSG00000235829	TBCAP2	-		chr1	143239455	143239934	-103485	143343180	143343275	ENSG00000276118	AC242852.1	+
chr1	14929463	14929803	222831	15111815	15152464	ENSG00000175147	TMEM51-AS1	-		chr1	143252885	143253254	-90110	143343180	143343275	ENSG00000276118	AC242852.1	+
chr1	15139770	15140216	12471	15111815	15152464	ENSG00000175147	TMEM51-AS1	-		chr1	143264483	143264820	-78528	143343180	143343275	ENSG00000276118	AC242852.1	+
chr1	15152505	15152815	128	15152532	15220477	ENSG00000171729	TMEM51	+		chr1	144104076	144104714	18767	144085628	144086098	ENSG00000276674	IGKV1OR1-1	+
chr1	15834332	15834649	6258	15828232	15828669	ENSG00000178715	AL450998.1	+		chr1	161444791	161445178	-3988	161433444	161440996	ENSG00000283317	AL831711.1	-
chr1	16727111	16727445	-7121	16691218	16720157	ENSG00000268869	ESPNP	-		chr10	42070506	42071042	78775	42149310	42149549	ENSG00000229485	KSR1P1	-
chr1	16896222	16896802	532	16895980	16896143	ENSG00000207005	RNU1-2	+		chr10	42079549	42079984	69782	42149310	42149549	ENSG00000229485	KSR1P1	-
chr1	16904545	16904922	42	16904339	16904776	ENSG00000272426	BX284668.6	-		chr10	133687657	133688190	4255	133683668	133684936	ENSG00000276164	DUX4L20	+
chr1	17596991	17597498	-17843	17615088	17697860	ENSG00000074964	ARHGEF10L	+		chr11	52320943	52321242	1912050	50409042	50422316	ENSG00000214883	AC024405.1	+
chr1	18643560	18643922	12220	18631521	18748866	ENSG00000009709	PAX7	+		chr11	52864708	52865051	-1726600	54591480	54592409	ENSG00000237610	OR4C50P	+
chr1	22025841	22026172	513	22025493	22031223	ENSG00000218510	LINC00339	+		chr11	53662339	53662646	-928987	54591480	54592409	ENSG00000237610	OR4C50P	+
chr1	22053349	22053738	916	22052627	22092923	ENSG00000070831	CDC42	+		chr11	61240253	61240552	-639	61241042	61251448	ENSG00000256713	PGA5	+
chr1	24043308	24043699	2668	24040835	24086799	ENSG00000225315	AL591178.1	+		chr11	94237463	94238826	-5	94238150	94279206	ENSG00000250519	AP002784.1	+
chr1	24046409	24046852	5795	24040835	24086799	ENSG00000225315	AL591178.1	+		chr13	61755154	61755575	-49785	61805150	61805676	ENSG00000234033	RAC1P8	+
chr1	24294928	24295329	-24193	24319322	24355318	ENSG00000158055	GRHL3	+		chr14	19478266	19478629	-6888	19485336	19489148	ENSG00000257162	MED15P6	+
chr1	24322286	24322596	-540	24307556	24321901	ENSG00000232298	GRHL3-AS1	-		chr16	34573855	34574205	-202371	34353616	34371659	ENSG00000284209	FP325313.1	-
chr1	25324622	25324932	12688	25336429	25337465	ENSG00000259984	AL928711.1	-		chr16	34576360	34576659	-204850	34353616	34371659	ENSG00000284209	FP325313.1	-
chr1	25506907	25507392	-46214	25553364	25568884	ENSG00000157978	LDLRAP1	+		chr16	34582823	34583710	-211607	34353616	34371659	ENSG00000284209	FP325313.1	-
chr1	25770986	25771576	-28895	25800176	25818224	ENSG00000162430	SELENON	+		chr16	34588021	34588326	-216514	34353616	34371659	ENSG00000284209	FP325313.1	-
chr1	26697905	26698341	2090	26696033	26782110	ENSG00000117713	ARID1A	+		chr16	34592607	34592916	-221102	34353616	34371659	ENSG00000284209	FP325313.1	-
chr1	26723254	26723564	27376	26696033	26782110	ENSG00000117713	ARID1A	+		chr16	34594952	34595670	-223652	34353616	34371659	ENSG00000284209	FP325313.1	-
chr1	28737631	28738015	1064	28736759	28769775	ENSG00000198492	YTHDF2	+		chr16	46389746	46391205	127475	46469341	46517951	ENSG00000261239	ANKRD26P1	-
chr1	29156710	29157267	-9994	29144494	29146994	ENSG00000225750	AL357500.1	-		chr16	46394620	46395035	123123	46469341	46517951	ENSG00000261239	ANKRD26P1	-
chr1	31925323	31925879	-3760	31851913	31921841	ENSG00000269967	AL136115.2	-		chr16	46399289	46399657	118478	46469341	46517951	ENSG00000261239	ANKRD26P1	-
chr1	31935087	31935470	2258	31933020	31933975	ENSG00000228634	AL136115.1	+		chr16	46400043	46401586	117136	46469341	46517951	ENSG00000261239	ANKRD26P1	-
chr1	33338649	33338959	-1940	33336566	33336864	ENSG00000222112	RN7SKP16	-		chr17	21972855	21973268	83693	22056587	22056755	ENSG00000265233	ABBA01006766.1	-
chr1	38569864	38570435	95274	38474875	38476481	ENSG00000238063	LINC01685	+		chr17	23016155	23016608	311966	22704415	22705685	ENSG00000264970	AC131274.3	+
chr1	38783810	38784141	32003	38754216	38815979	ENSG00000284632	AL354702.1	-		chr17	24421258	24421678	1717053	22704415	22705685	ENSG00000264970	AC131274.3	+
chr1	38990726	38991106	-307	38991223	39006059	ENSG00000174574	AKIRIN1	+		chr17	25074255	25074693	-1907220	26981694	26982090	ENSG00000263433	AC069061.1	+
chr1	39701911	39702223	-10378	39678648	39691689	ENSG00000116983	HPCAL4	-		chr17	25389715	25390142	-1591765	26981694	26982090	ENSG00000263433	AC069061.1	+
chr1	43119888	43120360	16038	43104086	43104497	ENSG00000277513	AL161637.1	+		chr17	25920027	25920434	-1061463	26981694	26982090	ENSG00000263433	AC069061.1	+
chr1	44436642	44436981	46089	44390722	44390823	ENSG00000199385	RNU6-369P	+		chr17	26573015	26573318	-408527	26981694	26982090	ENSG00000263433	AC069061.1	+
chr1	45913361	45913745	-65959	45846994	45847594	ENSG00000232467	TMA16P2	-		chr17	26594659	26595119	-386805	26981694	26982090	ENSG00000263433	AC069061.1	+
chr1	47508219	47508817	-10177	47497894	47498341	ENSG00000229554	RPL21P24	-		chr17	26603613	26604448	-377663	26981694	26982090	ENSG00000263433	AC069061.1	+
chr1	47536674	47537170	-13274	47550196	47550753	ENSG00000227883	ATP6V0E1P4	+		chr17	26619327	26620251	-361905	26981694	26982090	ENSG00000263433	AC069061.1	+
chr1	47578044	47578363	28007	47550196	47550753	ENSG00000227883	ATP6V0E1P4	+		chr17	26885342	26886018	-96014	26981694	26982090	ENSG00000263433	AC069061.1	+
chr1	47588153	47588524	38142	47550196	47550753	ENSG00000227883	ATP6V0E1P4	+		chr17	43231871	43232675	1704	43233787	43233977	ENSG00000274585	RNU2-1	-
chr1	47685235	47685558	-3066	47688463	47703383	ENSG00000227947	LINC01738	+		chr17	43246418	43246848	-769	43245674	43245864	ENSG00000274432	AC024051.3	-
chr1	49006342	49006652	-19098	49025595	49187585	ENSG00000229846	AC099788.1	+		chr18	107916	108725	-744	109065	122219	ENSG00000263006	ROCK1P1	+
chr1	50969891	50970510	9455	50960745	50974633	ENSG00000123080	CDKN2C	+		chr18	110217	110738	1412	109065	122219	ENSG00000263006	ROCK1P1	+
chr1	50978502	50978824	17918	50960745	50974633	ENSG00000123080	CDKN2C	+		chr18	33225680	33225979	214863	32937407	33440693	ENSG00000166960	CCDC178	-
chr1	51575076	51575601	8417	51565558	51583756	ENSG00000227742	CALR4P	-		chr18	46967143	46967576	2552	46968695	46969912	ENSG00000275553	ELOA3C	-
chr1	52176363	52176736	-3298	52179848	52180553	ENSG00000224255	PDCL3P6	+		chr18	47025656	47025955	-1878	47022287	47023927	ENSG00000278674	ELOA3B	-
chr1	52552338	52552648	607	52423275	52553100	ENSG00000134744	TUT4	-		chr19	103315	103614	-3639	107104	113156	ENSG00000176695	OR4F17	+
chr1	52662702	52663076	29495	52633394	52669683	ENSG00000182183	SHISAL2A	+		chr19	7450583	7451099	11153	7439688	7472477	ENSG00000104880	ARHGEF18	+
chr1	52766388	52766852	6028	52772194	52772648	ENSG00000228929	RPS13P2	-		chr19	36294766	36295087	-15431	36310358	36312662	ENSG00000267053	AC092296.2	+
chr1	54596785	54597154	26586	54609182	54623556	ENSG00000162391	FAM151A	-		chr19	37281026	37281598	-13064	37265946	37268248	ENSG00000267605	AC016590.1	-
chr1	55429127	55429537	30818	55398514	55398620	ENSG00000252162	RNU6-830P	+		chr19	37293257	37293852	-19282	37312837	37364445	ENSG00000181666	ZNF875	+
chr1	56436926	56437309	22154	56414963	56415966	ENSG00000223956	LINC01767	+		chr19	47910238	47910590	-24017	47870466	47886397	ENSG00000105398	SULT2A1	-
chr1	56645103	56645413	-64	56645322	56715335	ENSG00000162409	PRKAA2	+		chr19	47949993	47950482	41932	47968046	47992170	ENSG00000188334	BSPH1	-
chr1	58815050	58815596	-1981	58812808	58813342	ENSG00000272226	AL136985.2	-		chr19	47955965	47956337	36019	47968046	47992170	ENSG00000188334	BSPH1	-
chr1	58870257	58870645	-19197	58838448	58851254	ENSG00000231740	AL136985.1	-		chr19	50098946	50099306	24003	50075123	50075902	ENSG00000267890	AC010624.2	+
chr1	59077909	59078331	-4	59055999	59078116	ENSG00000235215	AL592431.1	-		chr19	50123659	50124054	39270	50159966	50163127	ENSG00000161652	IZUMO2	-
chr1	59156797	59157167	-10107	59131936	59146875	ENSG00000224609	AC093425.1	-		chr2	97268138	97268440	-14203	97282492	97291724	ENSG00000277701	AC159540.2	+
chr1	59214661	59215221	-68066	59131936	59146875	ENSG00000224609	AC093425.1	-		chr2	97438852	97439151	-13531	97416221	97425470	ENSG00000230606	AC092683.1	-
chr1	59393187	59393578	96288	59297094	59791606	ENSG00000172456	FGGY	+		chr20	31068057	31068425	-189423	31257664	31259632	ENSG00000215547	DEFB115	+
chr1	59652981	59653473	80069	59733227	59733296	ENSG00000266150	MIR4711	-		chr21	8219692	8220278	7413	8212572	8212724	ENSG00000278233	RNA5-8SN2	+
chr1	60886942	60887290	-61532	60659631	60825584	ENSG00000231252	AC099792.1	-		chr21	8234171	8234700	-15069	8249505	8249596	ENSG00000274060	MIR6724-2	+
chr1	61050360	61050846	-31705	61082308	61462793	ENSG00000162599	NFIA	+		chr21	8405404	8405801	9995	8395607	8395759	ENSG00000275215	RNA5-8SN3	+
chr1	61077123	61077488	-5002	61082308	61462793	ENSG00000162599	NFIA	+		chr21	8420022	8420649	-12194	8432530	8432621	ENSG00000275692	MIR6724-4	+
chr1	61392587	61392897	-88345	61481087	61533271	ENSG00000284808	AC099791.3	+		chr21	10692665	10693059	-43027	10649400	10649835	ENSG00000277282	IGHV1OR21-1	-
chr1	61743204	61744271	-1313	61741998	61742424	ENSG00000271200	AC099791.2	-		chr22	20338422	20338721	-2425	20340997	20354047	ENSG00000188280	FAM230G	+
chr1	63746171	63746785	-27565	63774043	64181498	ENSG00000185483	ROR1	+		chr3	75668933	75669567	319	75668931	75670185	ENSG00000236138	DUX4L26	+
chr1	64343558	64344530	40415	64384398	64384459	ENSG00000238653	RNU7-62P	-		chr3	93470243	93470928	-373178	93843764	93843862	ENSG00000251727	RNU6-488P	+
chr1	64898130	64898453	-20151	64918443	64918683	ENSG00000234784	AL606517.2	+		chr4	9268394	9268701	928	9267619	9269570	ENSG00000248933	USP17L22	+
chr1	65687932	65688364	-15814	65703962	65714847	ENSG00000285079	AL513493.1	+		chr4	9271730	9272114	-442	9272364	9272914	ENSG00000250913	USP17L23	+
chr1	66481371	66481695	-52749	66534282	66748299	ENSG00000118473	SGIP1	+		chr4	9324197	9324558	-787	9325165	9327116	ENSG00000232264	USP17L24	+
chr1	67393180	67393510	-23869	67417214	67417318	ENSG00000223263	RNU6-387P	+		chr4	9368665	9368987	952	9367874	9369070	ENSG00000205946	USP17L6P	+
chr1	67646227	67646647	10692	67656831	67657129	ENSG00000242482	RN7SL392P	-		chr4	49102353	49102660	-85352	49016682	49017154	ENSG00000225455	TPI1P4	-
chr1	67700524	67701115	15758	67685061	67688338	ENSG00000116717	GADD45A	+		chr4	49108198	49108616	-91253	49016682	49017154	ENSG00000225455	TPI1P4	-
chr1	67831900	67832545	-80	67832303	68202987	ENSG00000232284	GNG12-AS1	+		chr4	49118729	49119193	84765	49203171	49203726	ENSG00000249828	AC118282.3	-
chr1	68293931	68294260	11707	68282388	68282622	ENSG00000225242	COX6B1P7	+		chr4	49139489	49139943	64010	49203171	49203726	ENSG00000249828	AC118282.3	-
chr1	68881194	68881535	-92645	68974010	69023558	ENSG00000285473	AL691520.1	+		chr4	49147226	49147575	56325	49203171	49203726	ENSG00000249828	AC118282.3	-
chr1	69119764	69120243	64105	69055898	69185003	ENSG00000223883	LINC01707	+		chr4	49149214	49149721	54258	49203171	49203726	ENSG00000249828	AC118282.3	-
chr1	69264117	69264440	-14855	69243372	69249423	ENSG00000235446	LINC02791	-		chr4	49333229	49333528	86777	49246601	49246915	ENSG00000248946	MTND3P22	+
chr1	70410701	70411101	-317	70411218	70439851	ENSG00000116761	CTH	+		chr4	49709237	49709579	120636	49588772	49589529	ENSG00000249337	SNX18P25	+
chr1	72283854	72284208	-1297	71395940	72282734	ENSG00000172260	NEGR1	-		chr4	51810670	51810974	-32375	51843197	51916837	ENSG00000109184	DCUN1D4	+
chr1	74986870	74987186	23714	74963314	74965118	ENSG00000229943	AC133865.1	+		chr4	189233758	189234173	40865	189193100	189204877	ENSG00000251310	AC107391.1	+
chr1	75375899	75376606	-145309	75521562	75522231	ENSG00000224493	AC093156.1	+		chr4	189234979	189235354	42066	189193100	189204877	ENSG00000251310	AC107391.1	+
chr1	75616500	75616880	-5606	75204475	75611084	ENSG00000137968	SLC44A5	-		chr4	190068271	190068663	532	190067935	190069209	ENSG00000281720	DUX4L8	+
chr1	75677809	75678438	-36036	75641346	75642087	ENSG00000230863	AL137803.1	-		chr5	49599544	49600807	841191	50396192	50441367	ENSG00000170571	EMB	-
chr1	76024693	76025080	-16804	76041691	76066228	ENSG00000230027	AC092813.2	+		chr5	49601499	49602296	839469	50396192	50441367	ENSG00000170571	EMB	-
chr1	76040482	76040833	-1033	76041691	76066228	ENSG00000230027	AC092813.2	+		chr5	49630756	49631215	810381	50396192	50441367	ENSG00000170571	EMB	-
chr1	79604550	79604973	83681	79521080	79522203	ENSG00000232676	ADH5P2	+		chr5	49645939	49646253	795271	50396192	50441367	ENSG00000170571	EMB	-
chr1	81053841	81054217	-26761	81080790	81081171	ENSG00000227937	MTND2P30	+		chr5	49658373	49658839	782761	50396192	50441367	ENSG00000170571	EMB	-
chr1	81800260	81800651	78762	81721693	81723068	ENSG00000215875	ST13P20	+		chr5	49659647	49660084	781501	50396192	50441367	ENSG00000170571	EMB	-
chr1	81920214	81920864	198846	81721693	81723068	ENSG00000215875	ST13P20	+		chr5	49661325	49661785	779812	50396192	50441367	ENSG00000170571	EMB	-
chr1	82709139	82709449	-193889	82903183	83166815	ENSG00000230817	LINC01362	+		chr5	49666448	49666892	774697	50396192	50441367	ENSG00000170571	EMB	-
chr1	83182153	83182845	-197577	82973882	82984922	ENSG00000236268	LINC01361	-		chr5	178585518	178585879	4856	178237618	178590555	ENSG00000050767	COL23A1	-
chr1	83692571	83693124	-97432	83790280	83801465	ENSG00000237076	AL035706.1	+		chr6	58886477	58886812	499845	58386799	58386961	ENSG00000275046	AL603755.1	+
chr1	83999250	83999575	-320	83865028	83999092	ENSG00000137941	TTLL7	-		chr6	76817942	76818241	43108	76774983	76775860	ENSG00000271945	AL355612.1	+
chr1	84077597	84078217	24	84076331	84077931	ENSG00000271576	AL359504.1	-		chr6	157310499	157311019	-10633	157299045	157300126	ENSG00000217783	LDHAL6FP	-
chr1	84234183	84234493	-9996	84244334	84244577	ENSG00000226970	NEDD8P1	+		chr6	157314047	157314438	9358	157289386	157323601	ENSG00000215712	TMEM242	-
chr1	84247541	84247851	3362	84244334	84244577	ENSG00000226970	NEDD8P1	+		chr7	56371552	56371917	-9241	56380976	56381312	ENSG00000224370	AC093392.2	+
chr1	85049750	85050096	-1453	85024541	85048470	ENSG00000055732	MCOLN3	-		chr7	56373480	56373795	-7338	56380976	56381312	ENSG00000224370	AC093392.2	+
chr1	85224946	85225457	-24155	85156873	85201046	ENSG00000097096	SYDE2	-		chr7	59251589	59251915	-1415501	57835309	57836251	ENSG00000271696	AC023141.13	-
chr1	85642099	85642517	43177	85599131	85600734	ENSG00000230285	AC092807.2	+		chr7	100958511	100958811	9106	100949555	100968346	ENSG00000169894	MUC3A	+
chr1	85714302	85714678	-6057	85649423	85708433	ENSG00000117174	ZNHIT6	-		chr7	101000216	101000591	17204	101014320	101017608	ENSG00000227053	MUC12-AS1	-
chr1	86792901	86793245	8160	86784913	86785467	ENSG00000230721	AL049597.1	+		chr7	102541707	102542070	1875	102483344	102543764	ENSG00000272949		-
chr1	86934266	86934679	418	86932199	86934891	ENSG00000267734	AL121989.1	-		chr7	102613564	102613932	3009	102579646	102616757	ENSG00000105808	RASA4	-
chr1	86992175	86992488	-677	86993009	87169204	ENSG00000267561	AC093155.3	+		chr7	158915502	158915810	31082	158884574	158946189	ENSG00000126870	WDR60	+
chr1	87968113	87968579	-159974	87805286	87808372	ENSG00000279778	AL445437.1	-		chr8	85734360	85734774	1148	85733419	85737278	ENSG00000275928	REXO1L11P	+
chr1	89418105	89418583	8025	89410319	89426243	ENSG00000225492	GBP1P1	+		chr8	85742789	85743124	5416	85744543	85748373	ENSG00000276540	REXO1L10P	-
chr1	91819477	91819809	10423	91829774	91830066	ENSG00000239794	RN7SL653P	-		chr8	85773646	85774469	5032	85775106	85779090	ENSG00000276998	REXO1L2P	-
chr1	91864081	91864500	21988	91680345	91886279	ENSG00000069702	TGFBR3	-		chr8	85798679	85798978	-4429	85790382	85794399	ENSG00000274343	AC232323.1	-
chr1	91872427	91872737	13697	91680345	91886279	ENSG00000069702	TGFBR3	-		chr8	85810981	85811463	-4787	85802574	85806435	ENSG00000270416	REXO1L4P	-
chr1	92298562	92298872	-248	92298965	92402056	ENSG00000122484	RPAP2	+		chr8	85819740	85820080	-1127	85814767	85818783	ENSG00000277436	REXO1L5P	-
chr1	92711493	92712027	-10826	92700819	92700934	ENSG00000201317	RNU4-59P	-		chr8	144125702	144126036	-11900	144137769	144140843	ENSG00000235173	HGH1	+
chr1	92723881	92724191	-7964	92732000	92733257	ENSG00000225505	AC104332.1	+		chr9	67723698	67724068	147	67723736	67724105	ENSG00000276032		+
chr1	93078878	93079312	-143	93079238	93139081	ENSG00000143033	MTF2	+		chrGL000216.2	142307	142623	-49156	93197	93309	ENSG00000274202	BX546479.1	-
chr1	93346199	93346757	590	93345888	93369498	ENSG00000117505	DR1	+		chrGL000216.2	149364	149853	-56299	93197	93309	ENSG00000274202	BX546479.1	-
chr1	93442277	93442636	-5674	93448131	93554659	ENSG00000137942	FNBP1L	+		chrGL000216.2	160584	160929	-67447	93197	93309	ENSG00000274202	BX546479.1	-
chr1	93553153	93553476	-38884	93592199	93594784	ENSG00000224093	BCAR3-AS1	+		chrGL000216.2	168592	168901	-75437	93197	93309	ENSG00000274202	BX546479.1	-
chr1	93768527	93769085	6638	93752924	93775444	ENSG00000230439		-		chrGL000220.1	119736	120316	8001	112025	112177	ENSG00000274917	RNA5-8SN5	+
chr1	93779590	93780055	-4378	93752924	93775444	ENSG00000230439		-		chrGL000220.1	120796	121095	8920	112025	112177	ENSG00000274917	RNA5-8SN5	+
chr1	93909488	93909947	-307	93885205	93909410	ENSG00000023909	GCLM	-		chrGL000220.1	141923	142222	-7186	149259	149348	ENSG00000273937	AL592188.2	+
chr1	94634897	94635413	16223	94650544	94651378	ENSG00000232857	KATNBL1P2	-		chrGL000220.1	142792	143218	-6254	149259	149348	ENSG00000273937	AL592188.2	+
chr1	94735474	94735936	10195	94745860	94745900	ENSG00000263526	MIR378G	-		chrGL000225.1	25468	25846	-157595	183252	183364	ENSG00000276711	AL671532.1	+
chr1	94925647	94926055	1427	94896951	94927278	ENSG00000117519	CNN3	-		chrGL000225.1	50729	51069	-132353	183252	183364	ENSG00000276711	AL671532.1	+
chr1	94962948	94963268	35080	94928028	94963270	ENSG00000235501	AC105942.1	+		chrGL000225.1	70662	71346	-112248	183252	183364	ENSG00000276711	AL671532.1	+
chr1	95167535	95168086	-42201	95125511	95125609	ENSG00000206679	AC092802.1	-		chrGL000225.1	99147	99541	-83908	183252	183364	ENSG00000276711	AL671532.1	+
chr1	95911703	95912255	-80008	95991987	95995844	ENSG00000237435	LINC02790	+		chrGL000225.1	112325	112970	-70604	183252	183364	ENSG00000276711	AL671532.1	+
chr1	97287509	97287853	22235	97265446	97296147	ENSG00000232878	DPYD-AS1	+		chrGL000225.1	125676	126029	-57399	183252	183364	ENSG00000276711	AL671532.1	+
chr1	97494806	97495170	-50713	97545701	97546958	ENSG00000228057	SEC63P1	+		chrGL000225.1	133606	133957	-49470	183252	183364	ENSG00000276711	AL671532.1	+
chr1	97630996	97631348	45310	97585862	97586294	ENSG00000226128	RPL26P9	+		chrKI270711.1	7893	8342	16532	4612	24650	ENSG00000271254	AC240274.1	-
chr1	97921072	97921529	-277	97077743	97921023	ENSG00000188641	DPYD	-		chrKI270711.1	8638	9430	15616	4612	24650	ENSG00000271254	AC240274.1	-
chr1	98430009	98430439	219477	98210747	98272658	ENSG00000226053	LINC01776	+		chrKI270711.1	40914	41334	-16474	4612	24650	ENSG00000271254	AC240274.1	-
chr1	98552728	98553168	108111	98660388	98661059	ENSG00000280040	AC095031.1	-		chrKI270728.1	232470	232867	94870	137798	139135	ENSG00000273843	AC009091.1	+
chr1	99766393	99766742	-774	99708703	99765793	ENSG00000156869	FRRS1	-		chrKI270728.1	1792370	1792702	521552	1270984	1271271	ENSG00000277836	AC141272.1	+
chr1	99835949	99836583	-6344	99842610	99842761	ENSG00000231996	AC096949.1	+		chrKI270733.1	158503	158949	-8492	167218	167307	ENSG00000276312	AL353644.3	+
chr1	99943395	99943985	-25871	99969561	100035637	ENSG00000117620	SLC35A3	+		chrKI270733.1	161972	162283	-5090	167218	167307	ENSG00000276312	AL353644.3	+
chr1	100038442	100038856	552	100038097	100083377	ENSG00000156875	MFSD14A	+		chrKI270744.1	11019	11385	39912	51009	51114	ENSG00000278625	AC237676.1	-
chr1	100351587	100352104	-634	100352480	100520278	ENSG00000079335	CDC14A	+		chrKI270744.1	119729	120276	-68888	51009	51114	ENSG00000278625	AC237676.1	-
chr1	100894661	100895046	-74	100894928	100895356	ENSG00000273204	AC104506.1	+		chrKI270744.1	120576	121046	-69697	51009	51114	ENSG00000278625	AC237676.1	-
chr1	102833266	102833576	20421	102763322	102853842	ENSG00000230864	AC099567.1	-		chrKI270744.1	124990	125316	-74039	51009	51114	ENSG00000278625	AC237676.1	-
chr1	102970574	102970965	-116927	102763322	102853842	ENSG00000230864	AC099567.1	-		chrM	89	1655	224	648	1601	ENSG00000211459	MT-RNR1	+
chr1	104664108	104664751	-510599	104153306	104153830	ENSG00000228347	FTLP17	-		chrM	2436	3007	-508	3230	3304	ENSG00000209082	MT-TL1	+
chr1	104672009	104672348	-518348	104153306	104153830	ENSG00000228347	FTLP17	-		chrM	3364	3903	326	3307	4262	ENSG00000198888	MT-ND1	+
chr1	110004016	110004353	19419	109984765	110023741	ENSG00000168710	AHCYL1	+		chrM	5951	6472	307	5904	7445	ENSG00000198804	MT-CO1	+
chr1	110657072	110657382	-187	110653560	110657040	ENSG00000259834	AL365361.1	-		chrM	12845	13802	986	12337	14148	ENSG00000198786	MT-ND5	+
chr1	111139346	111140202	266	111117333	111140040	ENSG00000156171	DRAM2	-		chrM	14194	16509	-536	15888	15953	ENSG00000210195	MT-TT	+
chr1	111592847	111593390	15199	111599655	111608318	ENSG00000231346	LINC01160	-		chrX	49345910	49346528	5027	49341192	49345922	ENSG00000275113	GAGE2E	+
chr1	112872113	112872630	18550	112890767	112890922	ENSG00000228040	AL390729.1	-		chrX	49589959	49590836	868	49589529	49596827	ENSG00000189064	GAGE2A	+
chr1	113072658	113073088	232	113011687	113073105	ENSG00000238198	LRIG2-DT	-		chrX	49595989	49596327	-2867	49599025	49608536	ENSG00000205777	GAGE1	+
chr1	113388627	113388966	-2175	113390972	113685923	ENSG00000081026	MAGI3	+		chrX	102385995	102386330	41917	102425343	102428080	ENSG00000231590	AC235565.1	-
chr1	113478795	113479105	29250	113449700	113450728	ENSG00000232499	AL391058.1	+		chrX	115732340	115732898	-13390	115718942	115719229	ENSG00000228532	AC005000.1	-
chr1	113979106	113979563	-156	113979491	113982254	ENSG00000116774	OLFML3	+		chrY	11305261	11305586	-1494	11306918	11308181	ENSG00000258567	DUX4L16	+
chr1	115148080	115148429	48582	115099672	115102658	ENSG00000233730	LINC01765	+		chrY	11312338	11312760	-2372	11314921	11316187	ENSG00000259154	DUX4L17	+
chr1	116879065	116879375	30311	116909149	116909531	ENSG00000272715	AL157904.1	-		chrY	11318646	11319024	-2722	11321557	11322823	ENSG00000259029	DUX4L18	+
chr1	117357958	117358475	7256	117364899	117365473	ENSG00000271427	AL358072.1	-		chrY	11333276	11334252	1435	11332329	11333595	ENSG00000258991	DUX4L19	+
chr1	119327241	119327869	-252	119260265	119327303	ENSG00000227712	AL359915.1	-		chrY	11643651	11643962	138720	11781052	11782527	ENSG00000234385	RCC2P1	-
chr1	120069465	120069775	6	119911553	120069626	ENSG00000134250	NOTCH2	-		chrY	11721776	11722250	60514	11781052	11782527	ENSG00000234385	RCC2P1	-
chr1	120180094	120180639	-3851	120150898	120176515	ENSG00000265808	SEC22B	-
chr1	120942021	120942816	-181	120942600	120942763	ENSG00000277610	RNVU1-4	+
chr1	121186373	121186786	1769	121184810	121392822	ENSG00000171943	SRGAP2C	+
chr1	121188616	121188936	3966	121184810	121392822	ENSG00000171943	SRGAP2C	+
chr1	125179899	125180596	-3599723	121573946	121580524	ENSG00000224857	LINC01691	-
chr1	143184992	143185334	-158017	143343180	143343275	ENSG00000276118	AC242852.1	+
chr1	143202579	143202943	-140419	143343180	143343275	ENSG00000276118	AC242852.1	+
chr1	143213016	143213359	-129992	143343180	143343275	ENSG00000276118	AC242852.1	+
chr1	143231298	143231621	-111720	143343180	143343275	ENSG00000276118	AC242852.1	+
chr1	143252969	143253283	-90054	143343180	143343275	ENSG00000276118	AC242852.1	+
chr1	143264516	143264826	-78509	143343180	143343275	ENSG00000276118	AC242852.1	+
chr1	144104130	144104752	18813	144085628	144086098	ENSG00000276674	IGKV1OR1-1	+
chr1	144412065	144412375	-356	144412576	144412740	ENSG00000207205	RNVU1-15	+
chr1	144412644	144413125	308	144412576	144412740	ENSG00000207205	RNVU1-15	+
chr1	144643678	144643988	-1775	144627192	144642058	ENSG00000277199	LINC01632	-
chr1	145093578	145094064	1707	144887265	145095528	ENSG00000196369	SRGAP2B	-
chr1	145280518	145280828	-443	145281116	145281279	ENSG00000207501	RNVU1-14	+
chr1	145281315	145281697	390	145281116	145281462	ENSG00000276216	AC245014.3	+
chr1	145475838	145476201	-10239	145465617	145465780	ENSG00000270722	RNVU1-31	-
chr1	145541417	145541741	32532	145509047	145520594	ENSG00000275064	AC239860.1	+
chr1	145979162	145979844	14801	145964702	145978848	ENSG00000121851	POLR3GL	+
chr1	146377142	146377657	592	146376807	146376970	ENSG00000273768	RNVU1-29	+
chr1	146387695	146388031	11056	146376807	146376970	ENSG00000273768	RNVU1-29	+
chr1	147327097	147327489	8183	147319110	147320224	ENSG00000213226	AC242426.1	+
chr1	147423421	147423841	-3331	147420199	147420300	ENSG00000207209	AC242425.1	-
chr1	148387640	148388047	-438	148388282	148388363	ENSG00000278596	MIR6077	+
chr1	148458399	148458962	-133	148458814	148459871	ENSG00000280649	AC245100.8	+
chr1	148459346	148459854	89	148458643	148459689	ENSG00000285062	AC245100.9	-
chr1	148645529	148645918	-49712	148531385	148596011	ENSG00000270629	NBPF14	-
chr1	148679359	148679811	-59794	148739379	148739479	ENSG00000252515	RNU6-1171P	+
chr1	148951590	148951960	-566	148952341	148986477	ENSG00000178104	PDE4DIP	+
chr1	149237852	149238240	-26206	149264252	149264816	ENSG00000272755	AC245297.2	+
chr1	149636172	149636669	-345	149636766	149636929	ENSG00000206828	RNVU1-30	+
chr1	150578257	150578804	1059	150574556	150579590	ENSG00000143384	MCL1	-
chr1	151548812	151549162	3191	151545796	151545891	ENSG00000207606	MIR554	+
chr1	152047922	152048289	-11070	152032506	152037035	ENSG00000163191	S100A11	-
chr1	154937200	154937556	8	154937370	154938059	ENSG00000270361	AL451085.2	+
chr1	155697309	155697887	8540	155689058	155739010	ENSG00000132676	DAP3	+
chr1	156457369	156457738	-976	156452897	156456577	ENSG00000236947		-
chr1	159916348	159916705	-5972	159910094	159910554	ENSG00000279430	AL590560.4	-
chr1	161444757	161445182	-3973	161433444	161440996	ENSG00000283317	AL831711.1	-
chr1	161750220	161750831	755	161749770	161757162	ENSG00000081721	DUSP12	+
chr1	162062684	162063017	23834	162039016	162039567	ENSG00000227818	AL590408.1	+
chr1	162145382	162145712	-11560	162157107	162157182	ENSG00000266144	MIR4654	+
chr1	163321871	163322326	144	163321954	163355764	ENSG00000143228	NUF2	+
chr1	164559209	164560031	-79945	164639565	164639671	ENSG00000207082	RNU6-171P	+
chr1	164611659	164612166	-27652	164639565	164639671	ENSG00000207082	RNU6-171P	+
chr1	165235515	165236053	19804	165215980	165219104	ENSG00000238022	LMX1A-AS1	+
chr1	165871417	165871760	28734	165890795	165900323	ENSG00000236364	AL358115.1	-
chr1	167043976	167044322	-8402	167052551	167058542	ENSG00000227907	AL158837.1	+
chr1	167658473	167658926	-28025	167627385	167630674	ENSG00000241666	AL031733.2	-
chr1	167936915	167937582	689	167936559	168075841	ENSG00000143164	DCAF6	+
chr1	168179742	168180217	1046	168178933	168202114	ENSG00000143155	TIPRL	+
chr1	168613682	168614431	-34617	168578653	168579439	ENSG00000229757	AL031736.2	-
chr1	170145649	170146065	-144	170146001	170167790	ENSG00000203740	METTL11B	+
chr1	171507007	171507449	21677	171485551	171593511	ENSG00000117523	PRRC2C	+
chr1	172055979	172056579	-82529	172138808	172138888	ENSG00000283152	MIR3120	+
chr1	172144599	172144909	40	172136531	172144794	ENSG00000230630	DNM3OS	-
chr1	172358898	172359264	-7459	172366540	172366646	ENSG00000206684	RNU6-157P	+
chr1	172497235	172497568	-34947	172532349	172611833	ENSG00000094975	SUCO	+
chr1	174238659	174239063	-79708	174115300	174159153	ENSG00000227373	RABGAP1L-DT	-
chr1	174848472	174849166	1349	174849667	174850168	ENSG00000231378	NDUFAF4P4	-
chr1	175841737	175842102	-35423	175877343	175880468	ENSG00000224718	LINC01657	+
chr1	178093556	178093911	250	178091508	178093984	ENSG00000224687	RASAL2-AS1	-
chr1	178094308	178094762	-551	178091508	178093984	ENSG00000224687	RASAL2-AS1	-
chr1	178320135	178320697	-21055	178341471	178484147	ENSG00000075391	RASAL2	+
chr1	180230119	180230500	23	180230286	180278982	ENSG00000121454	LHX4	+
chr1	180343592	180344069	-90969	180434800	180435936	ENSG00000235060	VDAC1P4	+
chr1	182314845	182315391	-11950	182327068	182327174	ENSG00000206764	RNU6-152P	+
chr1	182616131	182616513	1068	182615254	182616629	ENSG00000261504	LINC01686	+
chr1	182633613	182634102	18603	182615254	182616629	ENSG00000261504	LINC01686	+
chr1	183234603	183235294	-31653	183266602	183267285	ENSG00000233562	RPS3AP8	+
chr1	183331084	183331815	64847	183266602	183267285	ENSG00000233562	RPS3AP8	+
chr1	183658025	183658632	-5015	183646404	183653313	ENSG00000173627	APOBEC4	-
chr1	183837046	183837411	-82291	183754418	183754937	ENSG00000227554	AL590422.1	-
chr1	183996143	183996770	41272	183935837	184037729	ENSG00000198756	COLGALT2	-
chr1	184622164	184622586	55864	184566511	184567835	ENSG00000232036	AL078645.2	+
chr1	185257002	185257835	596	185257911	185258015	ENSG00000206640	AL356273.2	-
chr1	185733807	185734568	-363	185734551	186190949	ENSG00000143341	HMCN1	+
chr1	186637652	186638017	42592	186671791	186680427	ENSG00000073756	PTGS2	-
chr1	188776072	188776469	-65390	188705623	188710880	ENSG00000237283	AL691515.1	-
chr1	189678222	189678532	-12121	189666149	189666256	ENSG00000252553	RNA5SP73	-
chr1	190478473	190478945	-297	190479006	190480735	ENSG00000237457	LINC01351	+
chr1	191928738	191929048	53398	191875495	192011260	ENSG00000228215	LINC02770	+
chr1	193237390	193237795	-485	193236794	193237107	ENSG00000276735	AL390863.1	-
chr1	197400230	197400569	-13429	197413829	197444819	ENSG00000134376	CRB1	+
chr1	197465912	197466324	-18649	197437976	197447469	ENSG00000230260	AL136322.1	-
chr1	197466648	197467023	-19366	197437976	197447469	ENSG00000230260	AL136322.1	-
chr1	198876332	198876864	-17445	198859044	198859153	ENSG00000207759	MIR181A1	-
chr1	198935443	198935995	1710	198898466	198937429	ENSG00000229989	MIR181A1HG	-
chr1	199747885	199748339	-4379	199752491	199752890	ENSG00000231984	AL596266.1	+
chr1	199778227	199778646	25945	199752491	199752890	ENSG00000231984	AL596266.1	+
chr1	200042536	200043097	-11244	200054061	200054165	ENSG00000252860	RNU6-570P	+
chr1	200185727	200186169	-27730	200213678	200214322	ENSG00000233827	CCNQP1	+
chr1	200620743	200621100	-187	200551500	200620734	ENSG00000118193	KIF14	-
chr1	202034937	202035281	-4742	202039851	202039934	ENSG00000235811	AL691482.3	+
chr1	203316637	203316993	2284	203318996	203319099	ENSG00000202300	RNU6-487P	-
chr1	203364433	203364795	-10963	203353365	203353651	ENSG00000229652	AL359837.1	-
chr1	204027433	204027822	13637	204032447	204041265	ENSG00000176754	LINC00303	-
chr1	204289328	204289690	12504	204277005	204277948	ENSG00000231691	AL592114.3	+
chr1	204889709	204890058	-56724	204946608	204947169	ENSG00000229657	AL391822.1	+
chr1	205301267	205301633	20341	205302059	205321791	ENSG00000163545	NUAK2	-
chr1	205406167	205406595	15673	205381378	205422054	ENSG00000186007	LEMD1	-
chr1	205631005	205631492	713	205607943	205631962	ENSG00000158711	ELK4	-
chr1	205850116	205850444	-163	205828022	205850117	ENSG00000162877	PM20D1	-
chr1	206351542	206351871	-18268	206333327	206333438	ENSG00000229509	AC244023.1	-
chr1	206941650	206942124	4579	206928518	206946466	ENSG00000162896	PIGR	-
chr1	207050402	207050948	2305	207043849	207052980	ENSG00000180667	YOD1	-
chr1	207321195	207321736	89	207321376	207360966	ENSG00000196352	CD55	+
chr1	208226393	208226988	17629	208022242	208244320	ENSG00000076356	PLXNA2	-
chr1	209827391	209827965	-329	209828007	209857565	ENSG00000117597	UTP25	+
chr1	209978477	209978987	40546	209938186	210171389	ENSG00000143469	SYT14	+
chr1	210074719	210075029	136688	209938186	210171389	ENSG00000143469	SYT14	+
chr1	211735754	211736096	-10523	211715928	211725402	ENSG00000226868	AC096637.2	-
chr1	212558885	212559195	691	212557833	212559731	ENSG00000260805	AC092803.1	-
chr1	212701005	212702302	-2898	212686418	212698755	ENSG00000123685	BATF3	-
chr1	216486085	216486415	-62854	215622894	216423396	ENSG00000042781	USH2A	-
chr1	216723238	216723742	-18	216503246	216723472	ENSG00000196482	ESRRG	-
chr1	216830371	216830815	-107121	216503246	216723472	ENSG00000196482	ESRRG	-
chr1	219839808	219840118	78174	219761789	219761875	ENSG00000252086	RNA5SP76	+
chr1	219958827	219959279	-3599	219962652	219962865	ENSG00000221673	AC103590.1	+
chr1	220046578	220046964	-113	219968601	220046658	ENSG00000136628	EPRS1	-
chr1	220808266	220808600	-17187	220825620	220826063	ENSG00000221571	RNU6ATAC35P	+
chr1	221335580	221335989	511	221330080	221336296	ENSG00000234754	LINC02817	-
chr1	222546672	222547184	1175	222522260	222548103	ENSG00000143512	HHIPL2	-
chr1	222644101	222644612	-2498	222641414	222641858	ENSG00000229399	AL592148.1	-
chr1	222928358	222928672	91	222928424	223005995	ENSG00000154309	DISP1	+
chr1	223706410	223706914	16611	223690051	223690114	ENSG00000212398	RNU6-1248P	+
chr1	223738284	223738684	-19140	223757624	223776018	ENSG00000162909	CAPN2	+
chr1	225509096	225509420	44237	225465021	225473837	ENSG00000282418	AC092811.1	+
chr1	225646788	225647156	6170	225486835	225653142	ENSG00000154380	ENAH	-
chr1	226210640	226211003	-12796	226223618	226227054	ENSG00000185155	MIXL1	+
chr1	226272251	226273038	37088	226231157	226309733	ENSG00000183814	LIN9	-
chr1	226723661	226724025	15332	226631690	226739175	ENSG00000143772	ITPKB	-
chr1	226874348	226874757	3284	226871268	226896098	ENSG00000143801	PSEN2	+
chr1	228085213	228085554	2233	228083150	228099211	ENSG00000143761	ARF1	+
chr1	228647702	228648033	164	228647912	228648032	ENSG00000212237	RNA5SP18	-
chr1	228861046	228861708	3367	228858010	228858556	ENSG00000271399	AL078624.1	+
chr1	229230282	229230705	-2931	229223461	229227562	ENSG00000233920	AL162595.2	-
chr1	232538149	232538459	23254	232397965	232561558	ENSG00000116991	SIPA1L2	-
chr1	232682006	232682601	-17900	232700204	232700308	ENSG00000238382	RNU6-1211P	+
chr1	233112979	233113356	151264	232961903	232978651	ENSG00000135778	NTPCR	+
chr1	233588261	233588617	-25565	233614004	233672512	ENSG00000135750	KCNK1	+
chr1	233635948	233636423	12033	233624152	233624219	ENSG00000265744	MIR4427	+
chr1	233707444	233707924	83532	233624152	233624219	ENSG00000265744	MIR4427	+
chr1	234373401	234373711	37	234372807	234373593	ENSG00000231663	COA6-AS1	-
chr1	234523482	234523912	8082	234527891	234531779	ENSG00000231768	LINC01354	-
chr1	234544137	234545026	-12802	234527891	234531779	ENSG00000231768	LINC01354	-
chr1	234599866	234600329	6822	234593275	234593402	ENSG00000212144	AL161640.1	+
chr1	234612452	234613044	-3223	234604269	234609525	ENSG00000168264	IRF2BP2	-
chr1	234723753	234724698	183	234724042	234731643	ENSG00000227630	LINC01132	+
chr1	234771724	234772676	-12144	234757619	234760056	ENSG00000279261	AL360294.1	-
chr1	234876170	234876603	-27799	234904186	234904488	ENSG00000239690	RN7SL668P	+
chr1	234957065	234957614	108	234957231	234959989	ENSG00000237520	AL391832.1	+
chr1	234978784	234979105	1859	234979647	234980804	ENSG00000258082	AL391832.3	-
chr1	235090498	235090931	6697	235097187	235097412	ENSG00000233018	AL732292.1	-
chr1	235862877	235863323	3820	235661041	235866920	ENSG00000143669	LYST	-
chr1	236349689	236350033	-45555	236395416	236484914	ENSG00000186197	EDARADD	+
chr1	236480877	236481209	-2122	236483165	236484468	ENSG00000244457	ENO1P1	+
chr1	240112445	240112890	20787	240091880	240475189	ENSG00000155816	FMN2	+
chr1	240783641	240784071	-12322	240769420	240771534	ENSG00000223963	THAP12P8	-
chr1	241988683	241989304	-4191	241993185	241993682	ENSG00000213026	CFL1P4	+
chr1	244049620	244050070	-1438	244051283	244057476	ENSG00000179456	ZBTB18	+
chr1	244451293	244451878	548	244408494	244452134	ENSG00000035687	ADSS2	-
chr1	244862772	244863131	-1786	244864738	244865272	ENSG00000273175	BX323046.1	+
chr10	35957	36267	-8600	44712	46884	ENSG00000237297	AL713922.1	+
chr10	665671	666069	15793	650077	669581	ENSG00000180525	PRR26	+
chr10	2890919	2891721	-44701	2936021	2936441	ENSG00000231743	AC026396.1	+
chr10	3314349	3314671	48507	3266003	3267015	ENSG00000227338	AL139280.1	+
chr10	3783650	3784261	1319	3775996	3785275	ENSG00000067082	KLF6	-
chr10	4815206	4815587	-10837	4826234	4848062	ENSG00000165568	AKR1E2	+
chr10	4866486	4867082	25191	4871901	4891975	ENSG00000151631	AKR1C6P	-
chr10	4981859	4982323	-13397	4995488	4997374	ENSG00000224251	AL391427.1	+
chr10	5692867	5693186	210	5692816	5763728	ENSG00000108021	TASOR2	+
chr10	5703789	5704099	10479	5712420	5714423	ENSG00000226647	AL365356.1	-
chr10	6786427	6786810	7020	6779598	6842906	ENSG00000238266	LINC00707	+
chr10	7406880	7407275	4408	7158624	7411486	ENSG00000198879	SFMBT2	-
chr10	8026870	8027242	-24485	8051541	8053084	ENSG00000232638	AL390294.1	+
chr10	8702896	8703206	-20959	8724010	8724288	ENSG00000270234	AL355333.1	+
chr10	10696425	10696735	80081	10776223	10776661	ENSG00000228997	AL136452.1	-
chr10	11684692	11685183	5262	11679675	11680514	ENSG00000271046	AL512631.1	+
chr10	11773803	11774287	31679	11742366	11764070	ENSG00000134463	ECHDC3	+
chr10	13614791	13615101	4899	13610047	13655929	ENSG00000282246	AL157392.5	+
chr10	14691920	14692496	-28714	14663395	14663494	ENSG00000201766	RNA5SP302	-
chr10	14879249	14879578	513	14878900	14904315	ENSG00000152455	SUV39H2	+
chr10	15167619	15168007	880	15107866	15168693	ENSG00000152465	NMT2	-
chr10	15337360	15337797	33480	15211643	15371059	ENSG00000148468	FAM171A1	-
chr10	15472840	15473150	-101936	15211643	15371059	ENSG00000148468	FAM171A1	-
chr10	15725507	15725873	-5565	15513949	15720125	ENSG00000077943	ITGA8	-
chr10	15850446	15850948	-32689	15778170	15818008	ENSG00000148481	MINDY3	-
chr10	17200984	17201505	427	17142254	17201672	ENSG00000107614	TRDMT1	-
chr10	17228172	17228951	-1442	17230004	17237593	ENSG00000026025	VIM	+
chr10	18627657	18628231	23678	18545561	18651622	ENSG00000241058	NSUN6	-
chr10	19509941	19510265	-18804	19491072	19491299	ENSG00000236960	AL354695.1	-
chr10	21292835	21293251	-28918	21321961	21322067	ENSG00000207264	RNU6-15P	+
chr10	21525286	21525772	153	21513478	21525682	ENSG00000180592	SKIDA1	-
chr10	21601000	21601346	25113	21624592	21626286	ENSG00000223984	HNRNPRP1	-
chr10	22316491	22317053	363	22316409	22329542	ENSG00000269897	COMMD3-BMI1	+
chr10	22615791	22616197	78645	22693953	22694639	ENSG00000279819	AL390318.1	-
chr10	23980172	23980507	-177495	24157835	24158781	ENSG00000223928	NUP35P1	+
chr10	24094556	24095003	-63055	24157835	24158781	ENSG00000223928	NUP35P1	+
chr10	24128387	24128742	-29270	24157835	24158781	ENSG00000223928	NUP35P1	+
chr10	25280690	25281000	-35991	25244061	25244854	ENSG00000274242	AL354976.1	-
chr10	26348862	26349214	38336	26379034	26387374	ENSG00000284951	AL355798.1	-
chr10	28678961	28679347	1644	28677510	28682677	ENSG00000095739	BAMBI	+
chr10	28839929	28840361	27246	28812899	28813139	ENSG00000271220	AL355376.2	+
chr10	28905992	28906355	-6689	28898996	28899484	ENSG00000229605	RPL21P93	-
chr10	28939374	28940161	-40283	28898996	28899484	ENSG00000229605	RPL21P93	-
chr10	29008207	29008661	-108950	28898996	28899484	ENSG00000229605	RPL21P93	-
chr10	29237855	29238185	-51041	29289061	29311232	ENSG00000120563	LYZL1	+
chr10	29254527	29255068	-34263	29289061	29311232	ENSG00000120563	LYZL1	+
chr10	29276155	29276566	-12700	29289061	29311232	ENSG00000120563	LYZL1	+
chr10	29318412	29318781	29535	29289061	29311232	ENSG00000120563	LYZL1	+
chr10	29370690	29371001	-38726	29409572	29422372	ENSG00000224597	SVIL-AS1	+
chr10	29688216	29688568	-9543	29697935	29698174	ENSG00000225976	CKS1BP2	+
chr10	29784378	29784721	72634	29711915	29712008	ENSG00000222092	RNU6-908P	+
chr10	30057266	30057796	1993	30012800	30059524	ENSG00000165757	JCAD	-
chr10	30553085	30553412	1234	30553854	30554483	ENSG00000228800	AL590068.1	-
chr10	32197129	32197573	-8534	32188323	32188817	ENSG00000217094	PPIAP31	-
chr10	32378521	32379101	15854	32394558	32394665	ENSG00000200484	RNU6-1244P	-
chr10	33290784	33291123	-2352	33288304	33288601	ENSG00000244356	RN7SL398P	-
chr10	34739923	34740321	-64081	34675635	34676041	ENSG00000215184	RPS12P16	-
chr10	35637413	35637730	3680	35641172	35641252	ENSG00000284265	MIR4683	-
chr10	35643237	35643612	-1146	35638249	35642278	ENSG00000177283	FZD8	-
chr10	36725552	36726023	-99649	36626015	36626138	ENSG00000207271	AL354660.1	-
chr10	42665515	42665856	4957	42660728	42661776	ENSG00000232109	VN1R54P	+
chr10	44301110	44301515	-7603	44292084	44293709	ENSG00000229116	AL137026.1	-
chr10	44589351	44589795	12531	44591208	44602104	ENSG00000234580	AL356157.1	-
chr10	44903042	44903607	-7875	44911200	44937002	ENSG00000187783	TMEM72	+
chr10	45560244	45560635	-25045	45454585	45535394	ENSG00000165406	MARCHF8	-
chr10	46396782	46397193	-1374	46398362	46453306	ENSG00000285294	LINC00842	+
chr10	46473665	46474081	-7992	46461099	46465881	ENSG00000204174	NPY4R	-
chr10	47755073	47755383	8364	47750864	47763592	ENSG00000277758	FO681492.1	-
chr10	47907043	47907499	-11468	47918739	47923524	ENSG00000264717	NPY4R2	+
chr10	48470243	48470569	-24586	48443836	48445820	ENSG00000279822	AC016397.2	-
chr10	50445893	50446519	-26608	50472814	50474246	ENSG00000225303	AL117341.1	+
chr10	50857601	50857920	27914	50799421	50885675	ENSG00000148584	A1CF	-
chr10	50990723	50991369	155	50990891	52298350	ENSG00000185532	PRKG1	+
chr10	51163422	51164076	82057	51244894	51245806	ENSG00000231132	AC022537.1	-
chr10	52233662	52234371	63898	52251965	52297915	ENSG00000236671	PRKG1-AS1	-
chr10	52308296	52308851	-5722	52314296	52317657	ENSG00000107984	DKK1	+
chr10	52313357	52314528	-353	52314296	52317657	ENSG00000107984	DKK1	+
chr10	52347326	52347636	33185	52314296	52317657	ENSG00000107984	DKK1	+
chr10	52365482	52366248	23623	52389112	52389488	ENSG00000213657	RPL31P44	-
chr10	53439120	53439487	-18893	53458197	53458288	ENSG00000252161	RNA5SP318	+
chr10	54736968	54737278	64168	53802771	54801291	ENSG00000150275	PCDH15	-
chr10	55397790	55398100	-70382	55468327	55469222	ENSG00000223800	AL355314.1	+
chr10	55518467	55518777	12403	55506219	55513217	ENSG00000228048	AL355314.2	+
chr10	55602072	55602682	3074	55599303	55600041	ENSG00000249860	MTRNR2L5	+
chr10	55899777	55900478	153576	55746551	55746908	ENSG00000270541	AC069545.1	+
chr10	58189499	58189809	23382	58212541	58213036	ENSG00000180221	TPT1P10	-
chr10	58256219	58257039	11305	58191517	58267934	ENSG00000151151	IPMK	-
chr10	58384992	58385440	194	58385022	58399221	ENSG00000108064	TFAM	+
chr10	60140777	60141363	1158	60139912	60140877	ENSG00000282121	AL592430.3	+
chr10	60572560	60573103	-111673	60684505	60685209	ENSG00000122872	ARL4AP1	+
chr10	60951596	60951963	-7532	60869438	60944247	ENSG00000072422	RHOBTB1	-
chr10	61588801	61589248	-73936	61662961	61766766	ENSG00000183346	CABCOCO1	+
chr10	61621571	61621917	-41217	61662961	61766766	ENSG00000183346	CABCOCO1	+
chr10	61902928	61903375	1851	61901300	62096944	ENSG00000150347	ARID5B	+
chr10	62268129	62268733	276	62193194	62268707	ENSG00000182010	RTKN2	-
chr10	62608291	62608661	132909	62741208	62741385	ENSG00000234489	ALDH7A1P4	-
chr10	63465830	63466310	-189	63167221	63465881	ENSG00000171988	JMJD1C	-
chr10	63492233	63492557	2934	63489461	63489638	ENSG00000224412	AC022022.1	+
chr10	63628747	63629080	5913	63634317	63634827	ENSG00000232075	MRPL35P2	-
chr10	63629533	63630276	4922	63634317	63634827	ENSG00000232075	MRPL35P2	-
chr10	64120686	64121207	49903	64168959	64170850	ENSG00000235489	DBF4P1	-
chr10	64924405	64924888	-128	64901136	64924518	ENSG00000224714	LINC02671	-
chr10	67231231	67231541	-102737	67334123	67334882	ENSG00000226448	RPL7AP51	+
chr10	67387231	67387802	15893	67403351	67403410	ENSG00000276866	MIR7151	-
chr10	68332726	68333177	-24	68282660	68332927	ENSG00000108187	PBLD	-
chr10	68600286	68600630	-31913	68632371	68632727	ENSG00000213025	COX20P1	+
chr10	71860478	71861168	-9448	71816298	71851375	ENSG00000197746	PSAP	-
chr10	72173748	72174322	-6823	72180858	72180989	ENSG00000200294	AL607035.2	+
chr10	72244934	72245340	24385	72220752	72220852	ENSG00000200170	AL607035.1	+
chr10	72260616	72261173	-13025	72273920	72276036	ENSG00000168209	DDIT4	+
chr10	72831942	72832252	-61484	72893581	72933033	ENSG00000138315	OIT3	+
chr10	73111234	73111567	1025	73110375	73131828	ENSG00000166321	NUDT13	+
chr10	73966048	73966546	-28896	73995193	74120160	ENSG00000035403	VCL	+
chr10	75283627	75284017	4860	75288333	75288682	ENSG00000223428	AC010997.1	-
chr10	75294637	75295391	-1376	75296390	75361678	ENSG00000226051	ZNF503-AS1	+
chr10	75402496	75402922	-345	75403054	75408982	ENSG00000237149	ZNF503-AS2	+
chr10	75405047	75405514	2226	75403054	75408982	ENSG00000237149	ZNF503-AS2	+
chr10	75498156	75498811	48402	75450081	75451725	ENSG00000279814	AC010997.6	+
chr10	75542797	75543137	-9491	75552458	75552553	ENSG00000207583	MIR606	+
chr10	75614094	75614508	-28175	75642476	75643106	ENSG00000268659	AL589863.1	+
chr10	75707978	75708439	-34531	75742740	75743755	ENSG00000228280	AL731568.1	+
chr10	76050944	76051432	191113	76242022	76242301	ENSG00000265486	RN7SL518P	-
chr10	76086814	76087210	155289	76242022	76242301	ENSG00000265486	RN7SL518P	-
chr10	76103279	76103738	138792	76242022	76242301	ENSG00000265486	RN7SL518P	-
chr10	76111875	76112809	129959	76242022	76242301	ENSG00000265486	RN7SL518P	-
chr10	76115539	76115926	126568	76242022	76242301	ENSG00000265486	RN7SL518P	-
chr10	76133272	76134077	108626	76242022	76242301	ENSG00000265486	RN7SL518P	-
chr10	76177988	76178321	64146	76242022	76242301	ENSG00000265486	RN7SL518P	-
chr10	76251533	76252449	8912	76260800	76260903	ENSG00000201954	RNU6-673P	-
chr10	79239961	79240378	-107308	79347478	79355337	ENSG00000108179	PPIF	+
chr10	82349252	82349907	8808	82340771	82340876	ENSG00000207275	RNU6-441P	+
chr10	83546089	83546410	129189	83672406	83675439	ENSG00000233945	LINC02650	-
chr10	83983544	83983969	-19575	84003332	84003479	ENSG00000200789	RNU1-65P	+
chr10	84280232	84280676	474	84279980	84294659	ENSG00000229404	LINC00858	+
chr10	86868469	86868791	-12394	86854696	86856236	ENSG00000270874	RPAP2P1	-
chr10	87763415	87763811	54547	87751512	87818160	ENSG00000138138	ATAD1	-
chr10	88385610	88385934	-126400	88259129	88259372	ENSG00000275015	AL353149.1	-
chr10	88542308	88542834	41959	88273864	88584530	ENSG00000184719	RNLS	-
chr10	89620317	89620830	24649	89644603	89645223	ENSG00000249962	AL157400.5	-
chr10	91103789	91104144	49382	91152605	91153349	ENSG00000234043	NUDT9P1	-
chr10	91381205	91381540	83335	91464578	91464708	ENSG00000271385	AL161798.1	-
chr10	91591183	91591585	41670	91628442	91633054	ENSG00000119938	PPP1R3C	-
chr10	91923634	91924083	89	91923769	92030325	ENSG00000095564	BTAF1	+
chr10	92407706	92408097	-10765	92418667	92420875	ENSG00000232709	MARK2P9	+
chr10	94165126	94165441	-9538	94155639	94155745	ENSG00000206631	RNU6-657P	-
chr10	95289119	95289429	1750	95237572	95291024	ENSG00000107438	PDLIM1	-
chr10	95308593	95309049	-17797	95237572	95291024	ENSG00000107438	PDLIM1	-
chr10	95467158	95467647	93975	95311774	95561378	ENSG00000095637	SORBS1	-
chr10	96579997	96580484	6811	96518109	96587052	ENSG00000077147	TM9SF3	-
chr10	99519980	99520467	-6724	99526948	99528467	ENSG00000228778	AL513542.1	+
chr10	99779948	99780554	-2481	99782732	99852192	ENSG00000023839	ABCC2	+
chr10	101285899	101286301	-21429	101307529	101307718	ENSG00000222238	RNU2-43P	+
chr10	101485889	101486464	96048	101578882	101582225	ENSG00000166169	POLL	-
chr10	101709905	101710313	-1708	101704652	101708401	ENSG00000224817	AC010789.1	-
chr10	102718351	102718661	3966	102714540	102743492	ENSG00000156398	SFXN2	+
chr10	103720396	103720783	-25376	103745966	103755423	ENSG00000280693	SH3PXD2A-AS1	+
chr10	103854476	103854951	829	103594027	103855543	ENSG00000107957	SH3PXD2A	-
chr10	103967806	103968131	767	103967201	104029233	ENSG00000065613	SLK	+
chr10	104121424	104121735	-478	104122058	104126385	ENSG00000156384	SFR1	+
chr10	104254589	104255032	616	104254194	104267459	ENSG00000148834	GSTO1	+
chr10	109961824	109962136	-4069	109946119	109957911	ENSG00000203876	ADD3-AS1	-
chr10	110305850	110306224	-1086	110290730	110304951	ENSG00000119953	SMNDC1	-
chr10	110566475	110566849	-1029	110567691	110604636	ENSG00000108055	SMC3	+
chr10	110857423	110858046	-12008	110869743	110871594	ENSG00000232470	AL136368.1	+
chr10	110872566	110872921	-510	110869868	110872233	ENSG00000203497	PDCD4-AS1	-
chr10	112527020	112527355	21684	112548632	112548872	ENSG00000234017	AC022018.1	-
chr10	112793637	112794050	-29646	112823490	112827726	ENSG00000260917	AL158212.3	+
chr10	112832220	112832604	1243	112831169	112832454	ENSG00000279315	AL158212.4	+
chr10	113027669	113028181	40449	112987476	112987865	ENSG00000227560	RPS15AP30	+
chr10	113063335	113063661	76022	112987476	112987865	ENSG00000227560	RPS15AP30	+
chr10	113350247	113350757	-2923	113353425	113353484	ENSG00000238380	RNU7-165P	+
chr10	113362295	113362973	9209	113353425	113353484	ENSG00000238380	RNU7-165P	+
chr10	113854006	113854471	-138	113834725	113854100	ENSG00000198924	DCLRE1A	-
chr10	114367400	114367972	37070	114294824	114404756	ENSG00000169129	AFAP1L2	-
chr10	114526565	114526906	-24388	114501997	114502347	ENSG00000229668	AL133384.1	-
chr10	114881548	114881888	-19004	114900722	114901366	ENSG00000226428	RPL15P13	+
chr10	115627686	115627996	192646	115819842	115820487	ENSG00000270965	NTAN1P1	-
chr10	117428453	117428777	3421	117425194	117490419	ENSG00000258114	AC005871.2	+
chr10	117461709	117462140	36730	117425194	117490419	ENSG00000258114	AC005871.2	+
chr10	118342163	118342558	-40	118297930	118342320	ENSG00000165669	FAM204A	-
chr10	119544480	119544790	-8102	119499828	119536533	ENSG00000148908	RGS10	-
chr10	120116121	120116441	-46122	120069980	120070159	ENSG00000223455	AL355298.1	-
chr10	120127875	120128730	-58143	120069980	120070159	ENSG00000223455	AL355298.1	-
chr10	120966071	120966396	14466	120925547	120980700	ENSG00000227307	AC010998.1	-
chr10	120981570	120982089	-1129	120925547	120980700	ENSG00000227307	AC010998.1	-
chr10	121027443	121027756	-42003	120984966	120985596	ENSG00000278484	AC010998.3	-
chr10	121262835	121263256	84345	121178700	121185966	ENSG00000227143	LINC01153	+
chr10	121287966	121288322	109444	121178700	121185966	ENSG00000227143	LINC01153	+
chr10	121310255	121310696	-100440	121410916	121411200	ENSG00000222979	RN7SKP167	+
chr10	121736517	121736827	369	121736303	121739730	ENSG00000224250	AC025947.1	+
chr10	124952050	124952538	-5862	124945204	124946432	ENSG00000226899	AL731577.1	-
chr10	125895699	125896035	-5189	125890566	125890678	ENSG00000222629	RNU2-42P	-
chr10	126058493	126058907	54552	126004148	126009590	ENSG00000203780	FANK1	+
chr10	126216250	126216739	-56323	126272818	126273411	ENSG00000213170	SAR1AP2	+
chr10	126249319	126249629	-23344	126272818	126273411	ENSG00000213170	SAR1AP2	+
chr10	132335757	132336261	3809	132332200	132379918	ENSG00000148814	LRRC27	+
chr10	132700527	132700860	85358	132783181	132786052	ENSG00000148826	NKX6-2	-
chr10	133687584	133687950	4099	133683668	133684936	ENSG00000276164	DUX4L20	+
chr10	133689304	133689638	5803	133683668	133684936	ENSG00000276164	DUX4L20	+
chr11	3867706	3868073	11827	3856062	3856141	ENSG00000284525	MIR4687	+
chr11	4175723	4176049	-11254	4187140	4202655	ENSG00000254480	LINC02749	+
chr11	7013258	7013741	6868	6999318	7020368	ENSG00000149050	ZNF214	-
chr11	8283470	8283800	-19777	8224304	8263858	ENSG00000166407	LMO1	-
chr11	9264050	9264589	1070	9138825	9265390	ENSG00000184014	DENND5A	-
chr11	9314778	9315088	-153	9280671	9314780	ENSG00000166471	TMEM41B	-
chr11	9385259	9385656	835	9384622	9448126	ENSG00000205339	IPO7	+
chr11	10351570	10352007	46704	10305084	10307355	ENSG00000148926	ADM	+
chr11	10540929	10541436	-23442	10511923	10517740	ENSG00000110315	RNF141	-
chr11	10669390	10669981	24302	10573091	10693988	ENSG00000072952	MRVI1	-
chr11	11463322	11463842	-106502	11570084	11573782	ENSG00000255462	AC104031.1	+
chr11	11841927	11842791	936	11841423	11959323	ENSG00000170242	USP47	+
chr11	11850622	11851089	6003	11856490	11856859	ENSG00000255492	H3P33	-
chr11	12066768	12067269	89	12066929	12073014	ENSG00000254991	AC124276.1	+
chr11	12201112	12201494	37620	12163683	12163767	ENSG00000275373	MIR6124	+
chr11	12692484	12692933	130958	12822435	12823667	ENSG00000254688	AC013549.3	-
chr11	12724326	12724793	99107	12822435	12823667	ENSG00000254688	AC013549.3	-
chr11	12814680	12814990	8832	12822435	12823667	ENSG00000254688	AC013549.3	-
chr11	12845891	12846294	-2702	12848795	12849433	ENSG00000255067	AC013549.4	+
chr11	13873288	13873902	-2979	13844862	13870616	ENSG00000254930	LINC02545	-
chr11	13992290	13992600	29756	13962689	14267884	ENSG00000262655	SPON1	+
chr11	14520088	14520821	-91	14504913	14520363	ENSG00000129084	PSMA1	-
chr11	14644275	14644585	707	14643723	14872044	ENSG00000152270	PDE3B	+
chr11	15742985	15743312	15749	15701963	15758898	ENSG00000254645	AC087379.1	-
chr11	16013905	16014324	-9075	16023190	16031515	ENSG00000254878	AC103794.1	+
chr11	16086181	16086687	63244	16023190	16031515	ENSG00000254878	AC103794.1	+
chr11	16606158	16606705	29580	16576851	16577135	ENSG00000241943	RN7SL188P	+
chr11	16897460	16897770	55362	16842253	16842587	ENSG00000199883	RN7SKP90	+
chr11	17015144	17015487	-903	16787484	17014412	ENSG00000166689	PLEKHA7	-
chr11	18384159	18384491	-3462	18387787	18387860	ENSG00000264603	MIR3159	+
chr11	20000307	20000874	-19253	19978699	19981337	ENSG00000254542	NAV2-AS3	-
chr11	24971539	24971940	169283	25140533	25141023	ENSG00000255368	AC087373.1	-
chr11	26965457	26966074	-28418	26994184	26996121	ENSG00000176971	FIBIN	+
chr11	27012146	27012483	18130	26994184	26996121	ENSG00000176971	FIBIN	+
chr11	27135749	27136469	83977	27063020	27220086	ENSG00000254560	BBOX1-AS1	-
chr11	27201711	27202452	18004	27063020	27220086	ENSG00000254560	BBOX1-AS1	-
chr11	27234163	27234565	-14278	27063020	27220086	ENSG00000254560	BBOX1-AS1	-
chr11	28085396	28085706	-22697	28108248	28333507	ENSG00000169519	METTL15	+
chr11	28106938	28107248	-1155	28108248	28333507	ENSG00000169519	METTL15	+
chr11	28237915	28238500	23311	28261194	28261519	ENSG00000222385	RN7SKP158	-
chr11	28566604	28567036	49988	28516832	28519341	ENSG00000254606	AC013714.1	+
chr11	30323011	30323346	-4857	30328036	30332943	ENSG00000152219	ARL14EP	+
chr11	32091718	32092032	6764	32085111	32085712	ENSG00000255490	EIF4A2P5	+
chr11	33258287	33258814	963	33257587	33357023	ENSG00000110422	HIPK3	+
chr11	33802274	33802730	-2266	33804768	33805641	ENSG00000255169	LINC02722	+
chr11	34222924	34223349	33962	34189174	34189275	ENSG00000201867	AC090469.1	+
chr11	37968088	37968474	29680	37938601	37954663	ENSG00000254516	LINC02760	+
chr11	38089515	38089991	-75612	38013510	38014141	ENSG00000279004	AC103798.1	-
chr11	39541856	39542344	280993	39261107	39261213	ENSG00000201591	RNU6-99P	+
chr11	39755430	39755803	-118165	39873782	39874388	ENSG00000270588	AC021749.1	+
chr11	44139530	44140342	43739	44096197	44245429	ENSG00000151348	EXT2	+
chr11	44328293	44328631	-18296	44260444	44310166	ENSG00000052850	ALX4	-
chr11	44506474	44506791	34060	44539778	44540693	ENSG00000255106	AC010768.3	-
chr11	46906637	46906994	11806	46856868	46918622	ENSG00000134569	LRP4	-
chr11	47269062	47269372	-159	47269376	47330031	ENSG00000110514	MADD	+
chr11	57778547	57778857	25459	57753243	57819546	ENSG00000198561	CTNND1	+
chr11	62044633	62045147	28162	62072882	62073052	ENSG00000254424	AP003733.2	-
chr11	63435624	63436153	-33487	63469376	63470944	ENSG00000275598	AP000484.1	+
chr11	64566415	64566779	10971	64555626	64572875	ENSG00000168065	SLC22A11	+
chr11	65498619	65499206	-507	65498010	65498405	ENSG00000270117	AP000769.2	-
chr11	68099506	68099817	21542	68052859	68121204	ENSG00000110721	CHKA	-
chr11	69640910	69641220	-22	69641087	69654474	ENSG00000110092	CCND1	+
chr11	72373122	72373542	18816	72354516	72363555	ENSG00000255672	AP002892.1	+
chr11	77822715	77823141	1814	77821114	77900785	ENSG00000087884	AAMDC	+
chr11	79007852	79008292	-85227	79093299	79097854	ENSG00000255345	AP002957.1	+
chr11	79094731	79095062	1597	79093299	79097854	ENSG00000255345	AP002957.1	+
chr11	79524276	79524609	-83791	78652831	79440651	ENSG00000149256	TENM4	-
chr11	80699765	80700477	-46133	80653429	80653988	ENSG00000255014	ARL6IP1P3	-
chr11	83157794	83158122	970	83156988	83187451	ENSG00000165494	PCF11	+
chr11	84720913	84721275	268	84720826	84800701	ENSG00000254787	AP001825.1	+
chr11	85325144	85325486	11257	85336075	85336572	ENSG00000254684	AP002803.1	-
chr11	86829702	86830024	-3205	86833068	86837615	ENSG00000269895	AP000654.1	+
chr11	86924815	86925211	-2909	86892214	86922104	ENSG00000255471	AP001528.1	-
chr11	87000256	87000754	-24078	87024583	87025777	ENSG00000254748	HNRNPCP8	+
chr11	88188667	88189032	12347	88176502	88176593	ENSG00000266581	MIR3166	+
chr11	88930590	88930988	132859	88504576	89063648	ENSG00000168959	GRM5	-
chr11	88987245	88987776	76137	88504576	89063648	ENSG00000168959	GRM5	-
chr11	89294423	89294733	-332	89293745	89294246	ENSG00000197692	CBX3P7	-
chr11	90455498	90455808	100204	90555774	90555857	ENSG00000266703	MIR4490	-
chr11	92838818	92839425	-72254	92748732	92766867	ENSG00000255506	AP003718.1	-
chr11	94237449	94238619	-116	94238150	94279206	ENSG00000250519	AP002784.1	+
chr11	94493525	94494051	120	94415578	94493908	ENSG00000020922	MRE11	-
chr11	94767770	94768128	-422	94768371	94876753	ENSG00000166025	AMOTL1	+
chr11	95229827	95230339	1114	95165513	95231197	ENSG00000149212	SESN3	-
chr11	95501904	95502226	19659	95482406	95497553	ENSG00000250390	AP001790.1	+
chr11	96207367	96207745	-133882	96341438	96341526	ENSG00000266192	MIR1260B	+
chr11	96307337	96307777	-33881	96341438	96341526	ENSG00000266192	MIR1260B	+
chr11	96389404	96389765	-18	96363132	96389566	ENSG00000149231	CCDC82	-
chr11	96410866	96411483	21180	96389994	96393257	ENSG00000183340	JRKL	+
chr11	96555943	96556253	-34219	96590317	96713822	ENSG00000254587	AP003066.1	+
chr11	99020359	99020671	-675	99021190	100358885	ENSG00000149972	CNTN5	+
chr11	100285981	100286476	-50627	100336856	100337625	ENSG00000255547	RPA2P3	+
chr11	100647844	100648214	-5756	100641975	100642273	ENSG00000242165	RN7SL222P	-
chr11	101423548	101423897	96182	101519820	101519905	ENSG00000263885	MIR3920	-
chr11	102111487	102112101	1333	102110461	102233423	ENSG00000137693	YAP1	+
chr11	102347132	102347467	-74	102347374	102378670	ENSG00000110330	BIRC2	+
chr11	102374446	102374936	27317	102347374	102378670	ENSG00000110330	BIRC2	+
chr11	102746802	102747307	7888	102751070	102754943	ENSG00000225678	AP000619.1	-
chr11	104043296	104043878	7007	104036580	104039188	ENSG00000170967	DDI1	+
chr11	105524245	105524555	7297	105157927	105531697	ENSG00000254998		-
chr11	106084916	106085226	-6396	106091467	106098699	ENSG00000149313	AASDHPPT	+
chr11	108467268	108467869	-67	108331201	108467501	ENSG00000166323	C11orf65	-
chr11	108551611	108552088	41797	108505431	108593647	ENSG00000110723	EXPH5	-
chr11	108571036	108571466	22396	108505431	108593647	ENSG00000110723	EXPH5	-
chr11	108593524	108593954	-92	108505431	108593647	ENSG00000110723	EXPH5	-
chr11	108788510	108789049	33870	108822333	108822650	ENSG00000255379	CYCSP29	-
chr11	110076372	110076682	26999	110049528	110050160	ENSG00000255210	AP001889.1	+
chr11	110209098	110209618	73504	110135854	110171839	ENSG00000149289	ZC3H12C	+
chr11	110357305	110357617	2331	110355130	110406400	ENSG00000254416	LINC02732	+
chr11	110710639	110711177	1820	110577042	110712728	ENSG00000137727	ARHGAP20	-
chr11	111870848	111871363	6851	111864254	111864460	ENSG00000254949	GNG5P3	+
chr11	113014364	113015053	37355	112977353	112977420	ENSG00000238998	RNU7-187P	+
chr11	113681667	113682056	24511	113687547	113706373	ENSG00000166682	TMPRSS5	-
chr11	114076098	114076462	16555	114059725	114189764	ENSG00000109906	ZBTB16	+
chr11	114805550	114805922	127350	114678386	114706933	ENSG00000204361	NXPE2	+
chr11	115581185	115581774	-817	115582297	115600339	ENSG00000255689	AP003174.1	+
chr11	117887855	117888195	-10843	117837012	117877182	ENSG00000137726	FXYD6	-
chr11	119739294	119739617	9872	119729583	119739623	ENSG00000254854	AP003390.1	+
chr11	119888190	119888642	-66287	119821304	119822129	ENSG00000254406	AP001994.1	-
chr11	120335830	120336254	-1036	120337078	120489936	ENSG00000196914	ARHGEF12	+
chr11	121236343	121236951	-1657	121238304	121238688	ENSG00000254515	AP001124.1	+
chr11	121671104	121671749	-218413	121447331	121453013	ENSG00000246790	AP000977.1	-
chr11	121687985	121688353	-235156	121447331	121453013	ENSG00000246790	AP000977.1	-
chr11	125970314	125970759	24480	125946056	125958647	ENSG00000283703	VSIG10L2	+
chr11	126059406	126059716	3731	125955796	126063292	ENSG00000064309	CDON	-
chr11	128061293	128061917	-118822	128180427	128183554	ENSG00000273415	LINC02725	+
chr11	128388323	128388681	-133888	128522390	128522449	ENSG00000276176	MIR6090	+
chr11	128565879	128566278	21479	128458765	128587558	ENSG00000134954	ETS1	-
chr11	128593392	128593747	-6011	128458765	128587558	ENSG00000134954	ETS1	-
chr11	128999044	128999710	-6037	128993237	128993340	ENSG00000212597	RNU6-876P	-
chr11	129344225	129344627	-47945	129295286	129296481	ENSG00000255259	ZNF123P	-
chr11	129458823	129459230	22852	129436174	129438321	ENSG00000043039	BARX2	+
chr11	130894313	130894665	22020	130875436	130916509	ENSG00000120451	SNX19	-
chr12	806996	807402	26066	781133	781258	ENSG00000221439	RNU4ATAC16P	+
chr12	1576004	1576332	17997	1565993	1594165	ENSG00000171823	FBXL14	-
chr12	1605762	1606379	-11905	1565993	1594165	ENSG00000171823	FBXL14	-
chr12	3920224	3920965	-47220	3808861	3873374	ENSG00000111224	PARP11	-
chr12	4013783	4014113	-7029	4020977	4026658	ENSG00000256969	AC084375.1	+
chr12	4604813	4605138	31	4604944	4662643	ENSG00000272921	AC005832.4	+
chr12	6943806	6944117	144	6943817	6945098	ENSG00000111678	C12orf57	+
chr12	7970406	7971237	-5437	7976259	7976360	ENSG00000206636	AC006511.1	+
chr12	8219021	8219503	-351	8199689	8218911	ENSG00000244050	DEFB109F	-
chr12	8399553	8399990	-2968	8295986	8396803	ENSG00000226091	LINC00937	-
chr12	8914358	8914722	-191	8914731	8941467	ENSG00000111752	PHC1	+
chr12	10372554	10372875	8945	10363769	10398506	ENSG00000245648	AC022075.1	+
chr12	10394748	10395240	-4969	10372807	10390025	ENSG00000213809	KLRK1	-
chr12	10411324	10411643	-1726	10407382	10409757	ENSG00000183542	KLRC4	-
chr12	10716704	10717018	6050	10699227	10722911	ENSG00000060138	YBX3	-
chr12	10722097	10722407	659	10699227	10722911	ENSG00000060138	YBX3	-
chr12	11648895	11649782	-515	11649854	11895402	ENSG00000139083	ETV6	+
chr12	12725496	12725979	-193	12725931	12791466	ENSG00000178878	APOLD1	+
chr12	13098668	13098982	-3150	13083560	13095675	ENSG00000111305	GSG1	-
chr12	14240288	14240807	3456	14237091	14237321	ENSG00000255763	MRPS18CP4	+
chr12	14257780	14258190	3073	14254912	14255226	ENSG00000255749	GNAI2P1	+
chr12	14756368	14756734	11380	14762504	14767931	ENSG00000261324	AC010168.2	-
chr12	14770469	14771256	268	14767999	14771131	ENSG00000197837	H4-16	-
chr12	14803020	14803570	245	14784579	14803540	ENSG00000084463	WBP11	-
chr12	15911030	15911747	216	15911172	16037282	ENSG00000023697	DERA	+
chr12	18895992	18896327	158058	18738101	18739187	ENSG00000177938	CAPZA3	+
chr12	19129142	19129572	-439	19129796	19373668	ENSG00000052126	PLEKHA5	+
chr12	19130556	19131356	1160	19129796	19373668	ENSG00000052126	PLEKHA5	+
chr12	19234200	19234682	-57852	19176288	19176589	ENSG00000240993	RN7SL459P	-
chr12	19971303	19971697	29979	19941521	19943018	ENSG00000256849	TCP1P3	+
chr12	20212653	20213128	-83077	20120980	20129813	ENSG00000256499	LINC02468	-
chr12	20368119	20368429	-971	20369245	20684381	ENSG00000172572	PDE3A	+
chr12	20695327	20695637	17	20695465	20753386	ENSG00000139155	SLCO1C1	+
chr12	21419544	21419885	-17962	21437677	21471252	ENSG00000121350	PYROXD1	+
chr12	21527581	21528255	1611	21526307	21532947	ENSG00000134548	SPX	+
chr12	21774381	21775230	15	21764955	21774821	ENSG00000121361	KCNJ8	-
chr12	22335544	22335886	-1001	22193391	22334714	ENSG00000111728	ST8SIA1	-
chr12	22625439	22626233	761	22625075	22690665	ENSG00000139163	ETNK1	+
chr12	23659822	23660132	22004	23637973	23638487	ENSG00000256473	AC087260.1	+
chr12	23950155	23951027	-54565	23529500	23896026	ENSG00000134532	SOX5	-
chr12	24378670	24379016	155556	24223287	24237965	ENSG00000256120	SOX5-AS1	+
chr12	24563557	24564181	-19692	24583561	24584549	ENSG00000256852	KNOP1P1	+
chr12	25423271	25423702	-113	25423600	25424942	ENSG00000279173	AC092451.3	+
chr12	25537096	25537406	16001	25476110	25553252	ENSG00000152936	LMNTD1	-
chr12	25775952	25776315	3435	25779287	25779569	ENSG00000222950	RN7SKP262	-
chr12	25866730	25867195	7116	25874020	25874079	ENSG00000283603	MIR4302	-
chr12	26114359	26114895	10500	26120026	26125127	ENSG00000123095	BHLHE41	-
chr12	26273889	26274212	-150	26273329	26273900	ENSG00000278095	AC022509.4	-
chr12	26274460	26274921	-790	26273329	26273900	ENSG00000278095	AC022509.4	-
chr12	27003814	27004260	10357	26973195	27014394	ENSG00000064115	TM7SF3	-
chr12	27523838	27524204	-185	27524206	27695564	ENSG00000110841	PPFIBP1	+
chr12	27549709	27550179	2829	27547050	27552773	ENSG00000248100	AC087257.1	-
chr12	29380929	29381327	25	29337352	29381153	ENSG00000087502	ERGIC2	-
chr12	29782563	29782875	2040	29500840	29784759	ENSG00000133687	TMTC1	-
chr12	30851348	30851717	-10388	30861921	30862179	ENSG00000258118	PPIAP44	+
chr12	31368870	31369257	237	31363481	31369301	ENSG00000256232	LINC02387	-
chr12	40819322	40819749	90724	40728811	40729897	ENSG00000257680	AC016144.1	+
chr12	42212947	42213326	25212	42231224	42238349	ENSG00000015153	YAF2	-
chr12	42483577	42484485	5988	42485353	42490019	ENSG00000258068	AC079600.3	-
chr12	43758695	43759056	-58	43718993	43758817	ENSG00000129317	PUS7L	-
chr12	44875384	44875961	701	44508278	44876374	ENSG00000184613	NELL2	-
chr12	45215408	45216176	214	45173064	45216006	ENSG00000134297	PLEKHA8P1	-
chr12	45730622	45731011	1151	45729665	45908040	ENSG00000189079	ARID2	+
chr12	45990768	45991278	-458	45919131	45990565	ENSG00000139218	SCAF11	-
chr12	46585794	46586113	-6619	46592573	46593305	ENSG00000272963	OR7A19P	+
chr12	48021646	48022279	3419	48019771	48025382	ENSG00000257955	AC004801.3	-
chr12	48119129	48119463	13190	48106106	48146104	ENSG00000152556	PFKM	+
chr12	48474595	48474929	2097	48472665	48473624	ENSG00000139223	ANP32D	+
chr12	49278223	49278549	-5080	49265156	49273306	ENSG00000258232	AC125611.3	-
chr12	52925254	52925564	-20357	52897208	52905052	ENSG00000170421	KRT8	-
chr12	53867548	53867863	51520	53816185	53816479	ENSG00000253053	RN7SKP289	+
chr12	53978391	53979287	-3883	53962308	53974956	ENSG00000228630	HOTAIR	-
chr12	54011416	54011726	2465	54009106	54012362	ENSG00000037965	HOXC8	+
chr12	54032893	54033950	-528	54033950	54034045	ENSG00000207571	MIR615	+
chr12	54051989	54052572	-1596	54053877	54056030	ENSG00000198353	HOXC4	+
chr12	54082295	54082817	438	54082118	54102693	ENSG00000249388	AC023794.4	+
chr12	54135679	54136057	-6723	54142591	54147485	ENSG00000283073		+
chr12	54166680	54167235	-2505	54162065	54164452	ENSG00000257534	AC023794.6	-
chr12	54359222	54359532	5110	54362447	54364487	ENSG00000139572	GPR84	-
chr12	54888422	54888826	58105	54830519	54858260	ENSG00000172551	MUCL1	+
chr12	56684887	56685570	2768	56663341	56687997	ENSG00000110958	PTGES3	-
chr12	62817534	62817853	33207	62850738	62850901	ENSG00000200296	RNU1-83P	-
chr12	64082818	64083185	14616	64038562	64097618	ENSG00000255886	AC020611.2	-
chr12	64691532	64691842	4863	64696191	64696550	ENSG00000280320	AC025262.2	-
chr12	65306758	65307212	25328	65281657	65286728	ENSG00000250280	AC026124.1	+
chr12	65510525	65510867	-48895	65559591	65560889	ENSG00000255866	AC090023.1	+
chr12	65729189	65729711	-82988	65645992	65646462	ENSG00000213344	PCNPP3	-
chr12	65876921	65877332	4914	65855947	65882041	ENSG00000197301	HMGA2-AS1	-
chr12	65892599	65893170	-10843	65855947	65882041	ENSG00000197301	HMGA2-AS1	-
chr12	66824248	66824601	-145279	66347431	66679145	ENSG00000155974	GRIP1	-
chr12	66915277	66915734	149772	67065018	67065278	ENSG00000279310	AC073530.2	-
chr12	68209100	68209912	16315	68201351	68225821	ENSG00000111536	IL26	-
chr12	68245585	68245960	7834	68248242	68253607	ENSG00000127318	IL22	-
chr12	68358617	68359011	14150	68344664	68349959	ENSG00000256273	AC022511.1	+
chr12	69239875	69240805	803	69239537	69274358	ENSG00000111605	CPSF6	+
chr12	69739661	69740046	463	69739390	69823204	ENSG00000127328	RAB3IP	+
chr12	70243724	70244135	-569	70242306	70243360	ENSG00000257815	PRANCR	-
chr12	71439010	71439612	-459	71439770	71586310	ENSG00000139292	LGR5	+
chr12	71663658	71664046	-33	71609698	71663819	ENSG00000133858	ZFC3H1	-
chr12	72519879	72520511	-88120	72431722	72432075	ENSG00000257287	H3P35	-
chr12	72639744	72640279	29333	72610678	72611316	ENSG00000257723	CHCHD3P2	+
chr12	72873016	72873326	-144327	72727923	72728844	ENSG00000258235	AC133480.1	-
chr12	74508802	74509326	-28763	74537827	74545430	ENSG00000253719	ATXN7L3B	+
chr12	76319703	76320403	4302	76315751	76316048	ENSG00000223273	RN7SKP172	+
chr12	76630145	76630824	11098	76619386	76620043	ENSG00000271142	YWHAQP7	+
chr12	76879561	76879941	1558	76878193	76880352	ENSG00000257910	AC124784.1	+
chr12	79044924	79045585	389	78960258	79045644	ENSG00000257191	AC090709.1	-
chr12	79532695	79533120	-7295	79540203	79546554	ENSG00000257474	AC027288.1	+
chr12	81284190	81284606	13723	81270675	81312311	ENSG00000257467	PPFIA2-AS1	+
chr12	82687490	82687947	-70836	82758555	83134302	ENSG00000179104	TMTC2	+
chr12	84911727	84912210	907	84859488	84912876	ENSG00000072041	SLC6A15	-
chr12	85036154	85036464	-32	85014318	85036277	ENSG00000231738	TSPAN19	-
chr12	85253920	85254310	-9429	85263544	85264457	ENSG00000269916		+
chr12	85280413	85280960	579	85280107	85301784	ENSG00000180318	ALX1	+
chr12	85468891	85469518	-98673	85567878	85568239	ENSG00000257855	AC126471.1	+
chr12	87952874	87953184	8144	87944885	87950819	ENSG00000240721	RPS4XP15	+
chr12	89016856	89017354	2574	89010681	89019679	ENSG00000246363	LINC02458	-
chr12	89117439	89118008	89966	89027757	89028522	ENSG00000257629	AC006199.1	+
chr12	89316454	89317044	-2615	89319364	89319649	ENSG00000257820	MRPS6P4	+
chr12	89333825	89334184	14640	89319364	89319649	ENSG00000257820	MRPS6P4	+
chr12	89352556	89353091	447	89347232	89353271	ENSG00000139318	DUSP6	-
chr12	89525898	89526271	113	89519408	89526198	ENSG00000259075	POC1B-GALNT4	-
chr12	89827568	89827954	-54904	89882665	89937143	ENSG00000258216	AC009522.1	+
chr12	91138314	91138624	-26638	91102629	91111831	ENSG00000139329	LUM	-
chr12	91381399	91381799	19403	91362196	91368606	ENSG00000258100	LINC02823	+
chr12	92144282	92145110	1201	92140278	92145897	ENSG00000133639	BTG1	-
chr12	92224814	92225219	-54563	92170353	92170453	ENSG00000199895	AC025164.1	-
chr12	92683553	92684060	-19221	92703028	92708549	ENSG00000214215		+
chr12	93020376	93020827	-1004	93021606	93021712	ENSG00000207365	AC021646.1	+
chr12	93824620	93824951	-6290	93831076	93831372	ENSG00000264978	RN7SL630P	+
chr12	93886393	93886917	37995	93848660	93850756	ENSG00000169372	CRADD	+
chr12	94614368	94614769	23747	94590821	94591093	ENSG00000257847	LSM3P2	+
chr12	94832893	94833231	-1085	94834147	94835158	ENSG00000216306	KRT19P2	+
chr12	95942424	95942814	16	95933185	95942635	ENSG00000165972	CCDC38	-
chr12	96195622	96196041	1449	96194382	96269835	ENSG00000111145	ELK3	+
chr12	96316184	96316583	-12870	96303375	96303513	ENSG00000201435	RNU4-24P	-
chr12	99455322	99455891	-192146	99647753	99650046	ENSG00000180219	FAM71C	+
chr12	100794505	100795038	-35	100794807	101128641	ENSG00000151572	ANO4	+
chr12	101052074	101052443	-13164	101038420	101039094	ENSG00000258007	AC063947.1	-
chr12	101713355	101713665	-6298	101719808	101719918	ENSG00000199933	RNY1P16	+
chr12	103957224	103957851	-273	103950207	103957264	ENSG00000204954	C12orf73	-
chr12	104219967	104220348	-45151	104265309	104265836	ENSG00000213442	RPL18AP3	+
chr12	104358309	104358735	54783	104303739	104305205	ENSG00000255150	EID3	+
chr12	104526270	104526829	12520	104514029	104514439	ENSG00000258111	AC079316.1	+
chr12	105562351	105562980	-141537	105704203	105744062	ENSG00000257859	CASC18	+
chr12	105628623	105628951	-75416	105704203	105744062	ENSG00000257859	CASC18	+
chr12	106074745	106075270	-16753	106050961	106058254	ENSG00000257890	AC011595.2	-
chr12	106083820	106084469	-19018	106103163	106106165	ENSG00000257438	AC011595.1	+
chr12	106768014	106768332	-6422	106774595	106889316	ENSG00000111785	RIC8B	+
chr12	108715539	108715901	-12722	108645115	108702998	ENSG00000110880	CORO1C	-
chr12	109312263	109312637	-3230	109277980	109309220	ENSG00000139445	FOXN4	-
chr12	109463062	109463379	-3591	109449971	109459629	ENSG00000110906	KCTD10	-
chr12	110418235	110418545	11892	110429959	110430282	ENSG00000258011	HMGA1P3	-
chr12	111122608	111123030	88795	111034024	111350554	ENSG00000111249	CUX2	+
chr12	111181116	111181438	-122865	111304142	111304209	ENSG00000273700	MIR6760	+
chr12	111643428	111643772	26762	111669852	111670362	ENSG00000258359	PCNPP1	-
chr12	114656108	114656975	1520	114657949	114658062	ENSG00000199220	AC010177.1	-
chr12	114669026	114669459	-11180	114657949	114658062	ENSG00000199220	AC010177.1	-
chr12	114733910	114734220	-3639	114737704	114737798	ENSG00000252459	AC026765.1	+
chr12	114799665	114799975	31146	114768674	114771851	ENSG00000257517	AC026765.2	+
chr12	114914072	114914789	15504	114929757	114929935	ENSG00000274879	AC009804.1	-
chr12	115060906	115061216	-16264	115077325	115080153	ENSG00000257958	AC008125.1	+
chr12	115285462	115285859	15047	115299588	115300708	ENSG00000271579	AC078880.3	-
chr12	115455285	115455681	92471	115363012	115364745	ENSG00000257726	AC078880.2	+
chr12	115474556	115475223	-94774	115569664	115581739	ENSG00000258108	AC009803.2	+
chr12	115570108	115570436	608	115569664	115581739	ENSG00000258108	AC009803.2	+
chr12	116123492	116124004	24906	116148560	116148654	ENSG00000207967	MIR620	-
chr12	116276050	116276506	1060	115953872	116277338	ENSG00000123066	MED13L	-
chr12	116427075	116427611	975	116428252	116428318	ENSG00000264037	MIR4472-2	-
chr12	116533990	116534879	1012	116533422	116535521	ENSG00000196668	LINC00173	+
chr12	116598335	116598752	-726	116599270	116603585	ENSG00000258249	AC125603.3	+
chr12	119179595	119180047	1179	119178642	119194748	ENSG00000152137	HSPB8	+
chr12	120529106	120529635	-188	120503274	120529182	ENSG00000110871	COQ5	-
chr12	121580841	121581168	212	121580792	121593504	ENSG00000256742	KDM2B-DT	+
chr12	121843423	121843961	-12567	121856259	121857059	ENSG00000256811	AC079360.1	+
chr12	122155681	122156065	18326	122172030	122174199	ENSG00000204671	IL31	-
chr12	122368540	122369001	3988	122364782	122365632	ENSG00000214760	RPL21P1	+
chr12	122421723	122422066	674	122271434	122422569	ENSG00000130779	CLIP1	-
chr12	123075674	123076031	-5531	123081384	123084744	ENSG00000251497	PITPNM2-AS1	+
chr12	124528052	124528366	2019	124529722	124530228	ENSG00000279527	AC073592.7	-
chr12	124551635	124551945	-4115	124555905	124556432	ENSG00000279121	AC073592.5	+
chr12	124720602	124721050	-4698	124725524	124725934	ENSG00000279931	AC073593.1	+
chr12	124838342	124838718	25333	124778278	124863863	ENSG00000073060	SCARB1	-
chr12	124924059	124924401	8683	124915547	124915659	ENSG00000265345	MIR5188	+
chr12	130161554	130161898	497	130144315	130162223	ENSG00000250208	FZD10-AS1	-
chr12	132001201	132001511	-29868	132031224	132031359	ENSG00000208892	SNORA49	+
chr13	20476358	20476765	-42715	20433778	20433846	ENSG00000263978	MIR4499	-
chr13	21234586	21235053	251	21234568	21235204	ENSG00000233405	LINC01046	+
chr13	22813979	22814377	10882	22803296	22803648	ENSG00000237952	RPL7AP73	+
chr13	23570160	23570681	50	23570370	23676104	ENSG00000127863	TNFRSF19	+
chr13	24160135	24160570	-2063	24162416	24162504	ENSG00000252695	MIR2276	+
chr13	25881819	25882161	-18323	25863250	25863667	ENSG00000180803	AL157366.1	-
chr13	26956375	26956881	-20915	26977543	26977789	ENSG00000223782	RPS21P8	+
chr13	26983075	26983571	5780	26977543	26977789	ENSG00000223782	RPS21P8	+
chr13	27125916	27126393	-36700	27162855	27169135	ENSG00000232162	USP12-AS1	+
chr13	27965898	27966350	5015	27962137	27971139	ENSG00000165556	CDX2	-
chr13	29847748	29848371	2624	29764371	29850684	ENSG00000122042	UBL3	-
chr13	30301167	30301550	5211	30296147	30296735	ENSG00000215049	PRDX2P1	+
chr13	31209371	31209803	9651	31199936	31332276	ENSG00000187676	B3GLCT	+
chr13	35855623	35855947	158058	35697727	35699256	ENSG00000236036	LINC00445	+
chr13	36163734	36164157	-32639	35768963	36131306	ENSG00000133083	DCLK1	-
chr13	36345655	36346027	-591	36346432	36369525	ENSG00000120664	SPART-AS1	+
chr13	37155217	37155984	-8882	37142967	37146718	ENSG00000279511	AL356274.2	-
chr13	40735277	40735686	4500	40730981	40731253	ENSG00000277794	AL355132.1	+
chr13	42071575	42071936	-662	42068932	42071093	ENSG00000237263	MAPK6P3	-
chr13	42272521	42272934	574	42272153	42323267	ENSG00000023516	AKAP11	+
chr13	43054980	43055485	32029	43023203	43114224	ENSG00000120675	DNAJC15	+
chr13	46120310	46120620	2601	46117864	46122699	ENSG00000278937		+
chr13	46278514	46278977	8668	46270077	46270617	ENSG00000251106	ABITRAMP1	+
chr13	46647964	46648346	-69268	46717423	46717688	ENSG00000278462	AL359880.1	+
chr13	46866215	46866566	14238	46852152	46856299	ENSG00000224517	HTR2A-AS1	+
chr13	48976231	48976854	-66	48976609	49209778	ENSG00000102531	FNDC3A	+
chr13	50081159	50081473	-527	50081843	50081978	ENSG00000275559	AL137060.5	+
chr13	50185790	50186115	13863	50172089	50173181	ENSG00000232150	ST13P4	+
chr13	50411235	50411711	-49710	50361410	50361763	ENSG00000223676	RPL34P26	-
chr13	50529141	50529829	-2036	50520933	50527449	ENSG00000229323		-
chr13	51786096	51786511	-17534	51803838	51805630	ENSG00000231856	AL162377.1	+
chr13	52309711	52310114	-18355	52167709	52291557	ENSG00000217576	AL158066.1	-
chr13	54614801	54615236	-173703	54440704	54441315	ENSG00000136149	RPL13AP25	-
chr13	60710090	60710449	-19906	60730176	60733600	ENSG00000279657	AL161901.1	+
chr13	61963591	61963981	-36514	61927090	61927272	ENSG00000270856	AL353765.1	-
chr13	61992773	61993382	36470	62003525	62029548	ENSG00000229578	LINC00358	-
chr13	62020423	62020859	8907	62003525	62029548	ENSG00000229578	LINC00358	-
chr13	62027149	62027558	2194	62003525	62029548	ENSG00000229578	LINC00358	-
chr13	62106141	62106555	-76800	62003525	62029548	ENSG00000229578	LINC00358	-
chr13	62172153	62172566	-40217	62212577	62249947	ENSG00000230142	LINC01075	+
chr13	62497915	62498331	-91207	62406058	62406916	ENSG00000271465	SQSTM1P1	-
chr13	62507310	62507620	-100549	62406058	62406916	ENSG00000271465	SQSTM1P1	-
chr13	62512445	62512895	-105754	62406058	62406916	ENSG00000271465	SQSTM1P1	-
chr13	62573100	62573631	158814	62672285	62732180	ENSG00000228669	LINC00448	-
chr13	62751264	62751671	-19287	62672285	62732180	ENSG00000228669	LINC00448	-
chr13	62925930	62926268	-108893	63034992	63097797	ENSG00000273550	AL354810.1	+
chr13	63044594	63044961	9785	63034992	63097797	ENSG00000273550	AL354810.1	+
chr13	63435665	63436075	-107776	63183101	63328094	ENSG00000227564	LINC00376	-
chr13	63449019	63449742	-121286	63183101	63328094	ENSG00000227564	LINC00376	-
chr13	63544976	63545732	192664	63667682	63738018	ENSG00000231061	LINC00395	-
chr13	63896032	63896342	-52746	63828847	63843441	ENSG00000219926	OR7E104P	-
chr13	64249855	64250289	-174061	63986371	64076011	ENSG00000227674	LINC00355	-
chr13	64453795	64454303	-378038	63986371	64076011	ENSG00000227674	LINC00355	-
chr13	64475285	64475639	-399451	63986371	64076011	ENSG00000227674	LINC00355	-
chr13	64708971	64709350	250235	64958097	64959396	ENSG00000214269	LGMNP1	-
chr13	65461701	65462098	-150946	65309855	65310953	ENSG00000214266	STARP1	-
chr13	65962011	65962418	4214	65966330	65966429	ENSG00000263581	MIR548X2	-
chr13	66259348	66259658	-9494	66268997	66270458	ENSG00000235737	TRIM60P19	+
chr13	66519641	66520244	110833	66630715	66630776	ENSG00000238500	RNU7-87P	-
chr13	66528059	66528437	102528	66630715	66630776	ENSG00000238500	RNU7-87P	-
chr13	66760864	66761244	-64115	66825169	66915031	ENSG00000228842	PCDH9-AS2	+
chr13	66803306	66803643	-21694	66825169	66915031	ENSG00000228842	PCDH9-AS2	+
chr13	66834976	66835582	10110	66825169	66915031	ENSG00000228842	PCDH9-AS2	+
chr13	66860489	66860845	35498	66825169	66915031	ENSG00000228842	PCDH9-AS2	+
chr13	66895767	66896240	70834	66825169	66915031	ENSG00000228842	PCDH9-AS2	+
chr13	67048319	67048746	57646	66990886	67002007	ENSG00000233840	PCDH9-AS4	+
chr13	67084272	67084826	93663	66990886	67002007	ENSG00000233840	PCDH9-AS4	+
chr13	67184335	67184858	45848	67201015	67230445	ENSG00000184226	PCDH9	-
chr13	67205968	67206517	24202	67201015	67230445	ENSG00000184226	PCDH9	-
chr13	67230390	67231568	-534	67201015	67230445	ENSG00000184226	PCDH9	-
chr13	67371330	67371661	-891	67372387	67379976	ENSG00000230040	LINC00364	+
chr13	67390687	67391046	18479	67372387	67379976	ENSG00000230040	LINC00364	+
chr13	67697097	67697728	-92994	67790407	67790794	ENSG00000271287	BCRP9	+
chr13	67832445	67832783	213	67831876	67832827	ENSG00000227969	NPM1P22	-
chr13	68273254	68273621	17842	68289679	68291280	ENSG00000234765	ELL2P3	-
chr13	68397530	68397898	-66101	68331338	68331613	ENSG00000236433	RPL37P21	-
chr13	69126658	69127150	-24848	69101832	69102056	ENSG00000225501	SNRPFP3	-
chr13	69528284	69528688	-119751	69408216	69408735	ENSG00000224640	SRSF1P1	-
chr13	69565362	69565790	-156841	69408216	69408735	ENSG00000224640	SRSF1P1	-
chr13	69684063	69684439	-118689	69802940	69803041	ENSG00000207495	RNY3P10	+
chr13	69828390	69829082	25796	69802940	69803041	ENSG00000207495	RNY3P10	+
chr13	70162297	70162627	-54003	69700594	70108459	ENSG00000150361	KLHL1	-
chr13	70208915	70209390	-100693	69700594	70108459	ENSG00000150361	KLHL1	-
chr13	70752987	70753297	-170522	70923664	70924455	ENSG00000226554	MTCL1P1	+
chr13	71492954	71493397	-181891	71675067	71675469	ENSG00000236534	H3P36	+
chr13	71536814	71537544	-137888	71675067	71675469	ENSG00000236534	H3P36	+
chr13	71644548	71644956	-30315	71675067	71675469	ENSG00000236534	H3P36	+
chr13	71723815	71724131	19792	71704181	71704655	ENSG00000237816	RPL21P109	+
chr13	71866995	71867575	-93	71437966	71867192	ENSG00000276644	DACH1	-
chr13	71877126	71877518	-10130	71437966	71867192	ENSG00000276644	DACH1	-
chr13	72255988	72256323	197811	72453902	72453967	ENSG00000212377	AL139003.1	-
chr13	72521872	72522252	-45151	72567213	72567380	ENSG00000278113	AL356754.2	+
chr13	72782067	72782443	196	72782059	73016461	ENSG00000083535	PIBF1	+
chr13	73417560	73417881	-9368	73407768	73408352	ENSG00000229708	MARK2P12	-
chr13	73765852	73766400	-33948	73800074	73802203	ENSG00000280348	AL138713.1	+
chr13	73865762	73866099	-20800	73844683	73845130	ENSG00000279463	AL159972.1	-
chr13	73989288	73989704	5553	73686089	73995049	ENSG00000118922	KLF12	-
chr13	74134183	74134512	-97109	74231457	74259976	ENSG00000235532	LINC00402	+
chr13	74575746	74576146	23390	74552556	74557099	ENSG00000236678	LINC00347	+
chr13	75173529	75174088	37654	75136154	75136940	ENSG00000226665	SSR1P2	+
chr13	75326109	75326582	50948	75375511	75377294	ENSG00000225203	AL139230.1	-
chr13	75480778	75481338	1056	75284672	75482114	ENSG00000136111	TBC1D4	-
chr13	75699533	75699949	-10544	75688556	75689197	ENSG00000230902	FAM204CP	-
chr13	76618426	76618963	-215144	76833839	76846594	ENSG00000284809	AL365394.1	+
chr13	76965688	76966101	16021	76981175	76981916	ENSG00000233873	RPL7P44	-
chr13	77300839	77301287	25981	77044658	77327044	ENSG00000005810	MYCBP2	-
chr13	77698617	77699109	-747	77698012	77698116	ENSG00000266325	MIR3665	-
chr13	77918828	77919258	-646	77919689	78584162	ENSG00000234377	OBI1-AS1	+
chr13	78593740	78594453	-2032	78596129	78599619	ENSG00000271776	AL445209.1	+
chr13	78604871	78605403	-1577	78598362	78603560	ENSG00000152192	POU4F1	-
chr13	78658654	78658969	367	78614291	78659179	ENSG00000152193	OBI1	-
chr13	78816367	78817049	-24401	78787319	78792307	ENSG00000225427	LINC00331	-
chr13	78940397	78940797	31678	78908919	78910542	ENSG00000230584	CCT5P2	+
chr13	79337956	79338287	51509	79389534	79389631	ENSG00000252496	RNA5SP33	-
chr13	79388054	79388448	1380	79389534	79389631	ENSG00000252496	RNA5SP33	-
chr13	79393591	79394387	-4358	79389534	79389631	ENSG00000252496	RNA5SP33	-
chr13	79406029	79406339	37	79318868	79406221	ENSG00000139746	RBM26	-
chr13	79432017	79432350	25835	79406348	79424328	ENSG00000227354	RBM26-AS1	+
chr13	79441139	79441477	34960	79406348	79424328	ENSG00000227354	RBM26-AS1	+
chr13	79492279	79492859	-11338	79477364	79481231	ENSG00000232132	NDFIP2-AS1	-
chr13	79740967	79741326	-63271	79804418	79805685	ENSG00000229011	LINC01038	+
chr13	79782794	79783133	-21454	79804418	79805685	ENSG00000229011	LINC01038	+
chr13	79958385	79958833	-52468	80011077	80028283	ENSG00000281721	LINC01080	+
chr13	79975270	79975580	-35652	80011077	80028283	ENSG00000281721	LINC01080	+
chr13	80132864	80133338	-62737	80058572	80070364	ENSG00000284196	AL158064.1	-
chr13	80152059	80152896	-82113	80058572	80070364	ENSG00000284196	AL158064.1	-
chr13	80339252	80339904	81	80335976	80339659	ENSG00000136158	SPRY2	-
chr13	80359517	80360271	9640	80369426	80369534	ENSG00000202398	RNU6-61P	-
chr13	80361985	80362319	7382	80369426	80369534	ENSG00000202398	RNU6-61P	-
chr13	84865847	84866355	212819	85065087	85078920	ENSG00000226370	LINC00375	-
chr13	85123260	85123879	-44649	85065087	85078920	ENSG00000226370	LINC00375	-
chr13	85694157	85694467	105176	85792787	85799488	ENSG00000184564	SLITRK6	-
chr13	85757297	85757693	41993	85792787	85799488	ENSG00000184564	SLITRK6	-
chr13	85778507	85778819	20825	85792787	85799488	ENSG00000184564	SLITRK6	-
chr13	86650833	86651493	-74337	86725500	86726053	ENSG00000231879	TXNL1P1	+
chr13	87123924	87124695	-94694	87219004	87219269	ENSG00000228074	UBBP5	+
chr13	87138985	87139295	-79864	87219004	87219269	ENSG00000228074	UBBP5	+
chr13	87278863	87279173	60014	87219004	87219269	ENSG00000228074	UBBP5	+
chr13	87673531	87674721	1511	87672615	87696272	ENSG00000165300	SLITRK5	+
chr13	88051915	88052233	-90793	88142867	88236082	ENSG00000231019	LINC00373	+
chr13	88339335	88339776	-102586	88236547	88236969	ENSG00000225289	RPL29P29	-
chr13	89088236	89088714	-109690	88978447	88978785	ENSG00000233211	GRPEL2P1	-
chr13	90664593	90664904	117120	90781766	90781869	ENSG00000251753	RNU6-75P	-
chr13	91141648	91142247	-10582	91127652	91131365	ENSG00000229557	LINC00379	-
chr13	91155633	91155943	-24423	91127652	91131365	ENSG00000229557	LINC00379	-
chr13	91217212	91217718	55112	91272081	91272577	ENSG00000214178	PPIAP23	-
chr13	91311453	91311763	-36212	91347820	91352402	ENSG00000215417	MIR17HG	+
chr13	91347594	91347904	-71	91347820	91352402	ENSG00000215417	MIR17HG	+
chr13	91348562	91349284	1103	91347820	91352402	ENSG00000215417	MIR17HG	+
chr13	91358812	91359173	7678	91351314	91351391	ENSG00000283705	MIR92A1	+
chr13	91482531	91482897	-3079	91485793	91486870	ENSG00000282864	AL356118.1	+
chr13	91609401	91609938	123876	91485793	91486870	ENSG00000282864	AL356118.1	+
chr13	91955512	91956124	-38700	91994518	91996523	ENSG00000282997	AL162456.1	+
chr13	92103627	92104207	44073	92059844	92059969	ENSG00000252508	RNU4ATAC3P	+
chr13	92281129	92281480	-39353	92239835	92241951	ENSG00000282865	AL157815.1	-
chr13	92752842	92753224	-31419	92701389	92721614	ENSG00000235984	GPC5-AS1	-
chr13	93227540	93228865	-885	93226612	93227317	ENSG00000278177	AL354811.1	-
chr13	93233982	93234346	-6847	93226612	93227317	ENSG00000278177	AL354811.1	-
chr13	93495694	93496452	-100218	93394977	93395855	ENSG00000235784	HNRNPA1P29	-
chr13	93752643	93752965	83340	93818424	93836144	ENSG00000224394	GPC6-AS2	-
chr13	93861743	93862238	-25846	93818424	93836144	ENSG00000224394	GPC6-AS2	-
chr13	94312669	94312986	-124836	94154193	94187991	ENSG00000236520	GPC6-AS1	-
chr13	94389632	94390073	89816	94436808	94479669	ENSG00000080166	DCT	-
chr13	94433279	94433977	46041	94436808	94479669	ENSG00000080166	DCT	-
chr13	95740072	95740573	-4403	95744726	95745765	ENSG00000276809	AL138955.1	+
chr13	96091144	96091551	508	96090839	96839562	ENSG00000185352	HS6ST3	+
chr13	97260161	97260665	38058	97222355	97394120	ENSG00000139793	MBNL2	+
chr13	97800316	97800706	-101142	97901653	97902288	ENSG00000233291	RPL7AP61	+
chr13	100521259	100521894	-15788	100537365	100539567	ENSG00000280169	AL136526.1	+
chr13	105919167	105919494	-21687	105897523	105897643	ENSG00000252550	AL138701.1	-
chr13	105979563	105979873	-82075	105897523	105897643	ENSG00000252550	AL138701.1	-
chr13	106343918	106344235	-32496	106376573	106384315	ENSG00000233532	LINC00460	+
chr13	106349094	106349617	-27217	106376573	106384315	ENSG00000233532	LINC00460	+
chr13	106529118	106529561	6322	106489745	106535662	ENSG00000125266	EFNB2	-
chr13	106867265	106867684	-3188	106863816	106864286	ENSG00000174408	PPIAP24	-
chr13	106919660	106920087	-15774	106903150	106904099	ENSG00000277863	AL162574.1	-
chr14	19002694	19003022	-22116	18977180	18980742	ENSG00000275563	AL929601.3	-
chr14	19362481	19362917	-9123	19371822	19373490	ENSG00000278301	GRAMD4P3	+
chr14	20613313	20613775	3447	20616644	20616991	ENSG00000239327	AL163195.1	-
chr14	23154747	23155102	1489	23156309	23156414	ENSG00000202229	RNU6-1138P	-
chr14	23286278	23286654	-349	23272422	23286117	ENSG00000215271	HOMEZ	-
chr14	24526384	24526694	-18274	24505353	24508265	ENSG00000092009	CMA1	-
chr14	26394526	26395009	186731	26208036	26208424	ENSG00000257503	CYB5AP5	+
chr14	27673071	27673672	-141	27259142	27673230	ENSG00000258932	AL390334.1	-
chr14	30690287	30690701	-6896	30683045	30683598	ENSG00000258648	UBE2CP1	-
chr14	31026733	31027191	319	31026643	31096449	ENSG00000100478	AP4S1	+
chr14	32426774	32427255	-9051	32373337	32417963	ENSG00000258580	AL136298.1	-
chr14	34714125	34714579	338	34706769	34714690	ENSG00000165410	CFL2	-
chr14	36319989	36320549	355	36298565	36320624	ENSG00000151332	MBIP	-
chr14	36767788	36768162	-20669	36788644	36807163	ENSG00000258690	AL162464.2	+
chr14	36835190	36835582	26515	36808871	36828729	ENSG00000258601	AL162464.1	+
chr14	37034327	37034912	63943	37097062	37098563	ENSG00000258827	AL079304.1	-
chr14	39174658	39175033	-367	39175213	39183218	ENSG00000100941	PNN	+
chr14	39432747	39433151	-449	39397669	39432500	ENSG00000165355	FBXO33	-
chr14	43698862	43699172	103881	43595136	43596683	ENSG00000258894	ARHGAP16P	+
chr14	44428552	44428947	-35038	44392531	44393711	ENSG00000259126	AL161752.1	-
chr14	45551129	45551557	-16652	45567995	45569069	ENSG00000258845	AL139354.1	+
chr14	46630305	46630757	21290	46651010	46651821	ENSG00000165496	RPL10L	-
chr14	46674364	46674674	-22698	46651010	46651821	ENSG00000165496	RPL10L	-
chr14	47794945	47795426	-171	47764954	47795014	ENSG00000259129	LINC00648	-
chr14	50000258	50000780	6000	49991555	50006519	ENSG00000214900	LINC01588	-
chr14	50062650	50063029	-5728	50068568	50068873	ENSG00000201358	RN7SKP193	+
chr14	50388313	50388869	-8422	50397013	50398345	ENSG00000258857	AL359397.1	+
chr14	54233913	54234239	-162953	54397029	54414219	ENSG00000100526	CDKN3	+
chr14	54818458	54818985	-40493	54859215	54859330	ENSG00000252019	RNU6ATAC9P	+
chr14	55027301	55027662	251	55027230	55049488	ENSG00000180008	SOCS4	+
chr14	55599410	55599728	-19459	55557972	55580110	ENSG00000186615	KTN1-AS1	-
chr14	56132411	56132752	14206	56118375	56301526	ENSG00000139946	PELI2	+
chr14	56590686	56591084	11092	56579793	56649515	ENSG00000070269	TMEM260	+
chr14	57268815	57269134	33	57200507	57269008	ENSG00000070367	EXOC5	-
chr14	58773083	58773551	-21337	58794654	58795029	ENSG00000213598	AL049873.1	+
chr14	59919656	59920249	239	59919713	60063559	ENSG00000131951	LRRC9	+
chr14	60650425	60650739	-1120	60643415	60649462	ENSG00000126778	SIX1	-
chr14	60658979	60659392	-9723	60643415	60649462	ENSG00000126778	SIX1	-
chr14	60707722	60708100	16223	60709528	60724134	ENSG00000100625	SIX4	-
chr14	61701697	61702256	4354	61697622	61748259	ENSG00000100644	HIF1A	+
chr14	61750873	61751378	-28	61715558	61751097	ENSG00000258667	HIF1A-AS3	-
chr14	63853438	63854187	829	63852983	64226432	ENSG00000054654	SYNE2	+
chr14	64501538	64502051	2050	64478051	64503845	ENSG00000089775	ZBTB25	-
chr14	68088937	68089739	24806	68113706	68114144	ENSG00000274666	AL133370.2	-
chr14	68139567	68139970	-9572	68125004	68130196	ENSG00000258837	AL133370.1	-
chr14	68291897	68292312	47423	68338728	68339528	ENSG00000240210	AL122013.1	-
chr14	68295345	68295814	43948	68338728	68339528	ENSG00000240210	AL122013.1	-
chr14	68364215	68364804	-24981	68338728	68339528	ENSG00000240210	AL122013.1	-
chr14	68397887	68398303	24101	68421698	68422196	ENSG00000258477	PPIAP6	-
chr14	68548161	68548959	79885	68627166	68628445	ENSG00000259038	AL121820.2	-
chr14	68793202	68793602	-162	68787662	68793240	ENSG00000185650	ZFP36L1	-
chr14	69880105	69880591	922	69879426	70032366	ENSG00000198732	SMOC1	+
chr14	73771749	73772225	-11689	73715131	73760298	ENSG00000156030	MIDEAS	-
chr14	74140383	74140878	-33825	74174456	74174753	ENSG00000239910	RN7SL530P	+
chr14	76486225	76486645	110298	76376137	76501837	ENSG00000119715	ESRRB	+
chr14	76541838	76542163	-91713	76633714	76634028	ENSG00000271423	CYCSP1	+
chr14	76905025	76905454	14976	76890263	76890613	ENSG00000223174	RN7SKP17	+
chr14	77040299	77040959	-435	77041064	77069503	ENSG00000246548	LINC02288	+
chr14	79037646	79038076	36901	79072132	79074762	ENSG00000258829	AC026888.1	-
chr14	79314553	79314915	35321	79279413	79868290	ENSG00000021645	NRXN3	+
chr14	79706587	79706901	-73433	79611418	79633311	ENSG00000259106	AC008056.2	-
chr14	79870929	79871358	-79880	79661666	79791263	ENSG00000258637	AC008056.1	-
chr14	81323889	81324432	9200	81332961	81333361	ENSG00000242163	AL121769.1	-
chr14	85471692	85472011	45082	85362457	85516934	ENSG00000258902	AL049775.2	-
chr14	91059722	91060032	731	90847862	91060608	ENSG00000100784	RPS6KA5	-
chr14	91284958	91285380	26870	91258299	91259003	ENSG00000260810	AL135818.2	+
chr14	96888568	96889055	-42555	96931367	96945394	ENSG00000225163	LINC00618	+
chr14	96979563	96979945	-13110	96992864	96996601	ENSG00000280070	AL049833.3	+
chr14	99980788	99981155	-2873	99977115	99978098	ENSG00000258693	AL133368.2	-
chr14	100024995	100025305	5768	100019382	100140117	ENSG00000196405	EVL	+
chr14	100476503	100476813	-4294	100480952	100481274	ENSG00000258500	AL845552.1	+
chr14	101809944	101810335	181	101796555	101810321	ENSG00000259088	AL137779.2	-
chr14	101817388	101817769	-7257	101796555	101810321	ENSG00000259088	AL137779.2	-
chr14	103033752	103034115	-7535	103041469	103042094	ENSG00000213176	RPL13P6	+
chr14	103819898	103820268	-22735	103797272	103797348	ENSG00000202275	AL049840.1	-
chr15	21274014	21274443	-14081	21250180	21260147	ENSG00000258883	AC068446.3	-
chr15	25426769	25427079	12081	25333728	25439005	ENSG00000114062	UBE3A	-
chr15	26767239	26767729	84126	26851132	26851610	ENSG00000242793	AC135999.1	-
chr15	30195590	30195967	-257	30196036	30214540	ENSG00000225930	LINC02249	+
chr15	33126579	33126926	-20516	33105758	33106236	ENSG00000279958	AC019278.1	-
chr15	36844853	36845163	-7632	36852640	36852859	ENSG00000212511	AC018563.1	+
chr15	36887311	36887935	-588	36881018	36887035	ENSG00000259280	AC018563.2	-
chr15	36896958	36897524	-10206	36881018	36887035	ENSG00000259280	AC018563.2	-
chr15	36903957	36904372	-17129	36881018	36887035	ENSG00000259280	AC018563.2	-
chr15	36951799	36952260	20871	36972821	36972901	ENSG00000277202	MIR8063	-
chr15	37038257	37038648	12477	37050828	37050930	ENSG00000206676	AC069483.1	-
chr15	40092275	40092825	3718	40088832	40089386	ENSG00000259409	BMF-AS1	+
chr15	40756919	40757370	-1293	40735884	40755851	ENSG00000137824	RMDN3	-
chr15	41334393	41334904	1954	41332694	41381050	ENSG00000137804	NUSAP1	+
chr15	42920093	42920407	229	42738734	42920479	ENSG00000128881	TTBK2	-
chr15	44194118	44194616	-94364	44288731	44415758	ENSG00000166734	CASC4	+
chr15	45200048	45200505	355	45200325	45200632	ENSG00000260035	AC051619.7	-
chr15	47727482	47727829	3279	47730144	47730935	ENSG00000213862	AC044787.1	-
chr15	48963274	48963727	-56	48823735	48963444	ENSG00000185634	SHC4	-
chr15	49045993	49046837	148	48988638	49046563	ENSG00000138593	SECISBP2L	-
chr15	50354112	50354663	473	50348936	50354861	ENSG00000285410	GABPB1-IT1	-
chr15	50816233	50816548	17720	50798670	50798951	ENSG00000241130	AC012100.1	+
chr15	50875217	50875638	33171	50839876	50908599	ENSG00000273674	AC021752.1	-
chr15	51037096	51037408	-236	51037488	51293912	ENSG00000259240	MIR4713HG	+
chr15	52651887	52652372	-2263	52648634	52649866	ENSG00000259935	AC009754.1	-
chr15	56040498	56040845	-10690	56029684	56029981	ENSG00000239703	RN7SL568P	-
chr15	56941432	56941779	22980	56918625	57289853	ENSG00000140262	TCF12	+
chr15	58332063	58332615	-78233	58410572	58566471	ENSG00000166035	LIPC	+
chr15	58748757	58749107	1046	58588807	58749978	ENSG00000137845	ADAM10	-
chr15	59704296	59704758	-14993	59659146	59689534	ENSG00000140299	BNIP2	-
chr15	60651692	60652169	25341	60677109	60677272	ENSG00000277413	AC009560.2	-
chr15	63157143	63157467	497	63148250	63157802	ENSG00000185088	RPS27L	-
chr15	63407707	63408052	17649	63390230	63438320	ENSG00000259459	LINC02568	+
chr15	65083214	65083618	247	65083042	65083663	ENSG00000278737	AC013553.4	-
chr15	65304840	65305303	394	65304677	65304792	ENSG00000200156	RNU5B-1	+
chr15	65414878	65415385	7940	65381464	65423072	ENSG00000103742	IGDCC4	-
chr15	65791273	65791792	591	65659123	65792124	ENSG00000174485	DENND4A	-
chr15	65832757	65833127	-10542	65843484	65843558	ENSG00000283249	AC084854.1	+
chr15	66497819	66498285	-272	66493468	66497780	ENSG00000174446	SNAPC5	-
chr15	66505054	66505381	258	66504959	66550128	ENSG00000174442	ZWILCH	+
chr15	66592574	66592971	10582	66582190	66685794	ENSG00000259471	LINC01169	+
chr15	66679479	66680152	-23261	66703077	66708274	ENSG00000137834	SMAD6	+
chr15	66702069	66702441	-822	66703077	66708274	ENSG00000137834	SMAD6	+
chr15	66802917	66803463	-5214	66808404	66810560	ENSG00000270490	AC110048.1	+
chr15	66851522	66852077	-8503	66860303	66867023	ENSG00000277152	AC110048.2	+
chr15	66886319	66886712	26212	66860303	66867023	ENSG00000277152	AC110048.2	+
chr15	66931785	66932420	12291	66919811	66931755	ENSG00000259437	AC093334.1	+
chr15	67064056	67064488	996	67054705	67065268	ENSG00000259347	AC087482.1	-
chr15	67150096	67150629	-3423	67142734	67146939	ENSG00000259202	AC012568.1	-
chr15	67453698	67454068	-67185	67521068	67530143	ENSG00000189227	C15orf61	+
chr15	67521606	67522137	-235	67403619	67521636	ENSG00000259673	IQCH-AS1	-
chr15	67548903	67549235	6360	67542709	67807123	ENSG00000137764	MAP2K5	+
chr15	67769578	67769890	-55811	67825545	67834555	ENSG00000188779	SKOR1	+
chr15	67779759	67780079	-45626	67825545	67834555	ENSG00000188779	SKOR1	+
chr15	67914835	67915211	59602	67974391	67974625	ENSG00000261702	AC022254.1	-
chr15	67946108	67946918	28112	67974391	67974625	ENSG00000261702	AC022254.1	-
chr15	68075973	68076476	22045	68054179	68193846	ENSG00000033800	PIAS1	+
chr15	68991773	68992246	-30220	69022230	69024176	ENSG00000273851	AC027088.4	+
chr15	69855611	69856023	-32961	69820756	69822856	ENSG00000259309	AC021818.1	-
chr15	70013555	70013923	45051	70048977	70058790	ENSG00000140332	TLE3	-
chr15	70033591	70033927	25031	70048977	70058790	ENSG00000140332	TLE3	-
chr15	70092000	70092402	-12733	70079372	70079468	ENSG00000207965	MIR629	-
chr15	70098346	70098769	-19089	70079372	70079468	ENSG00000207965	MIR629	-
chr15	70100120	70100520	-20852	70079372	70079468	ENSG00000207965	MIR629	-
chr15	70111439	70111825	-32164	70079372	70079468	ENSG00000207965	MIR629	-
chr15	70154189	70154730	-38776	70193236	70193341	ENSG00000200216	RNU6-745P	+
chr15	70349131	70349706	27842	70321576	70326742	ENSG00000259503	AC048383.1	+
chr15	70460334	70460715	45403	70503907	70505928	ENSG00000259473	LINC02205	-
chr15	70526355	70526937	-20718	70503907	70505928	ENSG00000259473	LINC02205	-
chr15	70892585	70892900	42	70881342	70892785	ENSG00000129028	THAP10	-
chr15	71252213	71252754	-63458	71185621	71189025	ENSG00000259964	THSD4-AS1	-
chr15	71279149	71279568	62353	71341158	71341712	ENSG00000212664	AC064799.1	-
chr15	71363954	71364454	21880	71342324	71348471	ENSG00000260586	AC064799.2	+
chr15	72473805	72474115	-366	72474326	72602985	ENSG00000166233	ARIH1	+
chr15	72490215	72490552	-15215	72472844	72475168	ENSG00000261423	TMEM202-AS1	-
chr15	72967756	72968220	-67728	72899399	72900260	ENSG00000259259	NPM1P42	-
chr15	73053095	73053567	1621	73051710	73305205	ENSG00000067141	NEO1	+
chr15	74080323	74080661	2058	74069857	74082550	ENSG00000159289	GOLGA6A	-
chr15	74202478	74202938	507	74179469	74203215	ENSG00000137868	STRA6	-
chr15	74223351	74223703	-12762	74236289	74336141	ENSG00000140481	CCDC33	+
chr15	74461196	74461562	43	74461336	74481291	ENSG00000247240	UBL7-AS1	+
chr15	74546100	74546516	5131	74541177	74598131	ENSG00000179361	ARID3B	+
chr15	76012347	76012657	-80	75940936	76012422	ENSG00000169752	NRG4	-
chr15	76905440	76905750	-192	76379709	76905403	ENSG00000140386	SCAPER	-
chr15	77266697	77267173	-11530	77278465	77278774	ENSG00000230459	AC060773.1	+
chr15	77527071	77527437	1714	77525540	77534110	ENSG00000259362	AC046168.1	+
chr15	78212634	78212996	21892	78167468	78234707	ENSG00000103740	ACSBG1	-
chr15	78671630	78671944	-10211	78661047	78661576	ENSG00000213307	RPL18P11	-
chr15	78720168	78720479	-6853	78727177	78736684	ENSG00000261303	AC022748.2	+
chr15	78860712	78861241	2752	78863247	78863729	ENSG00000243711	RPL21P116	-
chr15	79170362	79170776	-39219	79209788	79209871	ENSG00000207695	MIR184	+
chr15	79179077	79179429	-30535	79209788	79209871	ENSG00000207695	MIR184	+
chr15	79491043	79491586	58798	79432516	79472290	ENSG00000169330	MINAR1	+
chr15	81697289	81697794	45309	81652232	81688545	ENSG00000259594	AC023034.1	+
chr15	81730283	81730782	67591	81660482	81798124	ENSG00000259692	AC104041.1	-
chr15	82445522	82445861	-41	82445733	82454837	ENSG00000275695	UBE2Q2P6	+
chr15	82540463	82540797	-171	82536755	82540459	ENSG00000182774	RPS17	-
chr15	83383934	83384388	-63370	83447531	83618739	ENSG00000140600	SH3GL3	+
chr15	84174043	84174353	-1004	84171178	84173194	ENSG00000259694	AC136698.1	-
chr15	84426494	84426804	4031	84422618	84425882	ENSG00000259774	AC243562.3	+
chr15	84483618	84484087	15951	84467901	84468147	ENSG00000278785	AC243562.4	+
chr15	85316243	85316601	43895	85272527	85272974	ENSG00000259317	AC044860.3	+
chr15	85399722	85400140	-10047	85389823	85389884	ENSG00000251891	RNU7-79P	-
chr15	85413416	85413895	-1572	85415228	85415633	ENSG00000259630	AC104046.1	+
chr15	85434036	85434829	19204	85415228	85415633	ENSG00000259630	AC104046.1	+
chr15	86165445	86165897	7599	86173198	86173270	ENSG00000200206	AC016180.1	-
chr15	89244287	89244610	481	89243967	89317129	ENSG00000140525	FANCI	+
chr15	91956023	91956333	102483	91853695	92165903	ENSG00000176463	SLCO3A1	+
chr15	92809488	92809857	-1105	92805770	92808567	ENSG00000258922	AC106028.2	-
chr15	92819359	92819725	-56	92819598	92819992	ENSG00000275175		+
chr15	92831646	92832133	12291	92819598	92819992	ENSG00000275175		+
chr15	92882674	92883643	451	92882707	92899701	ENSG00000272888	LINC01578	+
chr15	92900073	92900460	-53	92900320	93028005	ENSG00000173575	CHD2	+
chr15	92903970	92904566	-131	92904399	92904475	ENSG00000284324	MIR3175	+
chr15	93061732	93062197	4641	93065586	93066606	ENSG00000258611	YBX2P2	-
chr15	94411298	94411691	113228	94298266	94483952	ENSG00000140563	MCTP2	+
chr15	95170440	95170837	-37779	95080095	95132859	ENSG00000258773	AC087636.1	-
chr15	95194484	95194979	31132	95225326	95225864	ENSG00000273923	AC104260.1	-
chr15	95296310	95296868	-7104	95274040	95289485	ENSG00000248441	LINC01197	-
chr15	95326586	95327018	-37317	95274040	95289485	ENSG00000248441	LINC01197	-
chr15	95365575	95366223	-67196	95433095	95507847	ENSG00000259134	LINC00924	+
chr15	95556821	95557754	-63517	95463592	95493770	ENSG00000258489	AC027013.1	-
chr15	95626549	95626859	-11790	95638494	95716890	ENSG00000275016	AC015574.1	+
chr15	95715866	95716307	-29717	95745804	95745994	ENSG00000222076	RNU2-3P	+
chr15	95911738	95912211	-78607	95990582	96300990	ENSG00000275443	AC012409.2	+
chr15	96053089	96053630	10997	96045341	96064357	ENSG00000259702	AC024337.1	-
chr15	96264532	96265310	24344	96285068	96289265	ENSG00000279645		-
chr15	96273621	96274047	15431	96285068	96289265	ENSG00000279645		-
chr15	96303497	96303847	-5649	96294935	96298023	ENSG00000280291	AC016251.1	-
chr15	96336784	96337094	3678	96333261	96333307	ENSG00000283888	MIR1469	+
chr15	96360422	96361106	6374	96354390	96395016	ENSG00000259275	AC087477.2	+
chr15	96470646	96471252	-15633	96486582	96486891	ENSG00000222617	RN7SKP254	+
chr15	96593950	96594260	42724	96551381	96551517	ENSG00000259340	AC110588.1	+
chr15	97295483	97296135	-72	97295881	97415824	ENSG00000259485	LINC02253	+
chr15	97418705	97419247	53276	97472126	97472252	ENSG00000251729	RNA5SP401	-
chr15	97598115	97598735	-37723	97553284	97560702	ENSG00000259582	AC026523.1	-
chr15	97652501	97653090	-92093	97553284	97560702	ENSG00000259582	AC026523.1	-
chr15	98091859	98092451	11557	98085693	98103712	ENSG00000259611	LINC01582	-
chr15	98554600	98554966	-40401	98437162	98514382	ENSG00000283597	FAM169B	-
chr15	98650744	98651058	1930	98648971	98964530	ENSG00000140443	IGF1R	+
chr15	98776693	98777222	-7468	98784426	98784502	ENSG00000264480	MIR4714	+
chr15	98800346	98800804	16149	98784426	98784502	ENSG00000264480	MIR4714	+
chr15	98812598	98812983	28364	98784426	98784502	ENSG00000264480	MIR4714	+
chr15	98873861	98874176	19516	98880659	98893535	ENSG00000259621	AC069029.1	-
chr15	98874501	98875088	18740	98880659	98893535	ENSG00000259621	AC069029.1	-
chr15	99123836	99124146	7815	99128832	99131806	ENSG00000261054	AC036108.2	-
chr15	99251009	99251372	-171	99251362	99390729	ENSG00000168904	LRRC28	+
chr15	99651384	99651721	30324	99681786	99681877	ENSG00000201724	AC022692.1	-
chr15	101126560	101126886	10120	101116603	101117546	ENSG00000259365	AC019254.2	+
chr15	101597368	101597678	-15967	101580893	101581556	ENSG00000259695	AC090164.1	-
chr15	101876247	101876557	438	101875964	101876901	ENSG00000257109	OR4F28P	+
chr15	101980371	101980681	-1433	101976558	101979093	ENSG00000248472	DDX11L9	-
chr16	3830657	3831184	-9607	3840528	3841010	ENSG00000262516	AC007151.1	+
chr16	10610668	10610978	-30125	10528422	10580698	ENSG00000213853	EMP2	-
chr16	11835927	11836237	-7271	11819850	11828811	ENSG00000262117	BCAR4	-
chr16	12120418	12120804	-25304	12093627	12095307	ENSG00000261293	AC007601.2	-
chr16	13957484	13957794	4484	13953155	13954825	ENSG00000263234	AC010401.2	+
chr16	14186237	14186770	13773	14191820	14200277	ENSG00000262529	AC130650.1	-
chr16	19102145	19102682	9070	19111035	19111484	ENSG00000278389	AC099518.6	-
chr16	23504531	23504875	3798	23500905	23501630	ENSG00000261528	CCNYL7	+
chr16	25006429	25006987	-9270	25015978	25021023	ENSG00000260714	AC133552.1	+
chr16	29036729	29037138	-1721	29038655	29052726	ENSG00000196796	NPIPB10P	+
chr16	29288672	29289018	-2375	29291220	29372110	ENSG00000198106	AC025279.1	+
chr16	29452054	29452434	2112	29443249	29454356	ENSG00000261740	BOLA2-SMG1P6	-
chr16	29469755	29470065	-2077	29464967	29467833	ENSG00000258150	AC133555.3	-
chr16	29944006	29944464	-17200	29906336	29927035	ENSG00000174943	KCTD13	-
chr16	30541946	30542425	-3954	30537202	30538231	ENSG00000260494	AC002310.3	-
chr16	30658550	30659367	527	30658431	30670814	ENSG00000156860	FBRS	+
chr16	33338235	33338604	-6762	33345182	33345396	ENSG00000282973	AC141257.3	+
chr16	34573861	34574232	-202387	34353616	34371659	ENSG00000284209	FP325313.1	-
chr16	34576329	34576668	-204839	34353616	34371659	ENSG00000284209	FP325313.1	-
chr16	34582806	34583658	-211573	34353616	34371659	ENSG00000284209	FP325313.1	-
chr16	34588009	34588337	-216514	34353616	34371659	ENSG00000284209	FP325313.1	-
chr16	34592619	34592979	-221140	34353616	34371659	ENSG00000284209	FP325313.1	-
chr16	46387763	46388089	130025	46469341	46517951	ENSG00000261239	ANKRD26P1	-
chr16	46389803	46390952	127573	46469341	46517951	ENSG00000261239	ANKRD26P1	-
chr16	46394612	46395041	123124	46469341	46517951	ENSG00000261239	ANKRD26P1	-
chr16	46398702	46399088	119056	46469341	46517951	ENSG00000261239	ANKRD26P1	-
chr16	46399242	46399639	118510	46469341	46517951	ENSG00000261239	ANKRD26P1	-
chr16	46400036	46400558	117654	46469341	46517951	ENSG00000261239	ANKRD26P1	-
chr16	46400726	46401148	117014	46469341	46517951	ENSG00000261239	ANKRD26P1	-
chr16	47886637	47886995	314	47849314	47887130	ENSG00000261325	LINC02192	-
chr16	50259407	50259769	-6928	50266516	50318135	ENSG00000121281	ADCY7	+
chr16	50468037	50468350	-37751	50505945	50546347	ENSG00000260573	AC007493.1	+
chr16	51629996	51630369	41380	51671236	51671563	ENSG00000223168	RN7SKP142	-
chr16	53208087	53208644	-18780	53227146	53227694	ENSG00000280227	AC079416.4	+
chr16	53384738	53385089	-2030	53386944	53389085	ENSG00000262714	AC007342.5	+
chr16	53611302	53611657	17336	53628256	53628816	ENSG00000275191	AC007497.1	-
chr16	54059394	54059794	-5011	54033997	54054583	ENSG00000261049	AC007347.1	-
chr16	54178534	54178955	-60948	54239693	54240654	ENSG00000259759	AC007907.1	+
chr16	54696909	54697286	-62760	54631757	54634337	ENSG00000283258	AC007491.1	-
chr16	54922899	54923380	2004	54851640	54925144	ENSG00000245694	CRNDE	-
chr16	55056791	55057142	48984	55007982	55008306	ENSG00000260147	MTND5P34	+
chr16	56861205	56861588	2878	56858518	56858601	ENSG00000207649	MIR138-2	+
chr16	57513372	57513758	23034	57512178	57536599	ENSG00000135736	CCDC102A	-
chr16	61782472	61782922	-39221	61743154	61743476	ENSG00000201289	RN7SKP76	-
chr16	61918524	61919044	463	61918321	61940697	ENSG00000260115	AC012174.1	+
chr16	65111334	65111679	10529	64943753	65122036	ENSG00000140937	CDH11	-
chr16	66741517	66741884	3437	66738263	66739326	ENSG00000260558	AC018557.2	+
chr16	67782593	67783068	23821	67723066	67806652	ENSG00000141084	RANBP10	-
chr16	69188073	69188587	1201	69187129	69309052	ENSG00000168807	SNTB2	+
chr16	70415141	70415601	-14733	70375978	70400638	ENSG00000157350	ST3GAL2	-
chr16	70428188	70428621	16507	70444674	70444912	ENSG00000240043	RPS27P26	-
chr16	70436986	70437521	7658	70444674	70444912	ENSG00000240043	RPS27P26	-
chr16	71426578	71426966	-308	71410440	71426464	ENSG00000261348	LINC02136	-
chr16	71526447	71526757	1369	71525233	71538746	ENSG00000140835	CHST4	+
chr16	71565320	71565700	-279	71565789	71578187	ENSG00000260886	TAT-AS1	+
chr16	71882951	71883592	918	71859680	71884190	ENSG00000102984	ZNF821	-
chr16	72371268	72371655	-5242	72376704	72376760	ENSG00000283564	AC009075.3	+
chr16	72496754	72497064	70961	72425948	72430266	ENSG00000260664	AC004158.1	+
chr16	73010190	73010680	4041	73014319	73014476	ENSG00000272330	AC002044.1	-
chr16	73037767	73038420	-22077	73015047	73016016	ENSG00000279591	AC002044.2	-
chr16	73053649	73054271	-6285	73060245	73062316	ENSG00000271009	AC116667.1	+
chr16	73095906	73096218	3713	73092349	73093774	ENSG00000260880	HCCAT5	+
chr16	73304352	73304841	-10300	73293866	73294296	ENSG00000279120	AC009033.1	-
chr16	75445550	75446135	12006	75433836	75436392	ENSG00000274220	AC009163.7	+
chr16	75491991	75492389	2838	75472052	75495028	ENSG00000183196	CHST6	-
chr16	77298446	77298842	-48687	77201474	77249957	ENSG00000261063	AC009139.2	-
chr16	77594795	77595105	4144	77590806	77610681	ENSG00000261154	LINC02131	+
chr16	78257178	78257680	-16211	78237362	78241218	ENSG00000260969	WWOX-AS1	-
chr16	78290162	78290481	-49103	78237362	78241218	ENSG00000260969	WWOX-AS1	-
chr16	78462529	78462882	43862	78495926	78506568	ENSG00000260733	AC046158.1	-
chr16	78608474	78608800	-55341	78550739	78553296	ENSG00000279129	AC046158.3	-
chr16	78752555	78752976	-72515	78825281	78826006	ENSG00000243101	RPS3P7	+
chr16	79600520	79600958	-25	79594331	79600714	ENSG00000178573	MAF	-
chr16	79717456	79718153	3957	79713847	79799090	ENSG00000260876	LINC01229	+
chr16	80091502	80091812	25821	80065836	80157655	ENSG00000260706	AC022166.1	+
chr16	80573739	80574306	-4335	80566794	80569687	ENSG00000260737	LINC01227	-
chr16	82139563	82139933	-117	82044371	82139631	ENSG00000261235	AC092142.1	-
chr16	82152618	82153077	-13216	82044371	82139631	ENSG00000261235	AC092142.1	-
chr16	84138864	84139452	6030	84122281	84145188	ENSG00000103160	HSDL1	-
chr16	85328329	85328653	-22166	85306226	85306325	ENSG00000266307	MIR5093	-
chr16	85329465	85329823	-23319	85306226	85306325	ENSG00000266307	MIR5093	-
chr16	85474958	85475439	-14614	85489813	85490831	ENSG00000278716	AC133540.1	+
chr16	85626466	85626870	13452	85613216	85676204	ENSG00000131149	GSE1	+
chr16	86740967	86741786	19285	86722091	86741059	ENSG00000261175	LINC02188	+
chr16	86906620	86907144	-410	86906175	86906472	ENSG00000260795	AC093519.1	-
chr16	87489463	87489773	2427	87406246	87492045	ENSG00000140948	ZCCHC14	-
chr16	89322401	89322815	1475	89321133	89325110	ENSG00000261253	AC137932.2	+
chr17	1252332	1252653	1507	1241939	1254000	ENSG00000262213	AC144836.1	-
chr17	2484463	2485298	-24586	2460183	2460294	ENSG00000280280	AC006435.5	-
chr17	4600185	4600605	-10054	4610449	4617650	ENSG00000261863	LINC01996	+
chr17	7046845	7047339	-3169	7041630	7043923	ENSG00000174326	SLC16A11	-
chr17	7836665	7837124	-3009	7839904	7854796	ENSG00000132510	KDM6B	+
chr17	8629148	8629684	1345	8474205	8630761	ENSG00000133026	MYH10	-
chr17	9017153	9017713	-4109	9021542	9244000	ENSG00000065320	NTN1	+
chr17	9569239	9569572	6830	9250471	9576236	ENSG00000170310	STX8	-
chr17	9616677	9616987	-26350	9589902	9590482	ENSG00000241654	RPL19P18	-
chr17	12439028	12439338	-110599	12549782	12637187	ENSG00000179136	LINC00670	+
chr17	12522831	12523170	-26781	12549782	12637187	ENSG00000179136	LINC00670	+
chr17	13204565	13205178	101888	13299184	13306760	ENSG00000234634	LINC02093	-
chr17	13562533	13562987	-19114	13543529	13543646	ENSG00000221698	MIR548H3	-
chr17	14129185	14129495	-47791	14177131	14177310	ENSG00000252305	AC005389.1	+
chr17	14622325	14622873	82935	14705076	14705534	ENSG00000230897	RPS18P12	-
chr17	16286041	16286567	4290	16282014	16282088	ENSG00000221355	MIR1288	+
chr17	16835112	16835565	-2585	16829999	16832753	ENSG00000227300	KRT16P2	-
chr17	17913872	17914274	55846	17858227	17860041	ENSG00000197815	AC122129.1	+
chr17	17921642	17923147	50015	17843511	17972410	ENSG00000175662	TOM1L2	-
chr17	18569393	18569879	-3116	18572752	18572961	ENSG00000227077	AC107983.1	+
chr17	19037409	19037719	6707	19030857	19033529	ENSG00000279825	AC003957.1	+
chr17	19063540	19064022	355	19063346	19064136	ENSG00000262074	SNORD3B-2	-
chr17	19111810	19112408	527	19112419	19112636	ENSG00000277947	SNORD3D	-
chr17	19187883	19188277	64	19188016	19188714	ENSG00000263934	SNORD3A	+
chr17	22399034	22399356	-6824	22406019	22413744	ENSG00000276399	AC209154.1	+
chr17	23016176	23016606	311976	22704415	22705685	ENSG00000264970	AC131274.3	+
chr17	24421270	24421598	1717019	22704415	22705685	ENSG00000264970	AC131274.3	+
chr17	25074228	25074675	-1907242	26981694	26982090	ENSG00000263433	AC069061.1	+
chr17	25389704	25390147	-1591768	26981694	26982090	ENSG00000263433	AC069061.1	+
chr17	25919998	25920441	-1061474	26981694	26982090	ENSG00000263433	AC069061.1	+
chr17	26594666	26595138	-386792	26981694	26982090	ENSG00000263433	AC069061.1	+
chr17	26603627	26604456	-377652	26981694	26982090	ENSG00000263433	AC069061.1	+
chr17	26619308	26620262	-361909	26981694	26982090	ENSG00000263433	AC069061.1	+
chr17	26885342	26886017	-96014	26981694	26982090	ENSG00000263433	AC069061.1	+
chr17	27332731	27333112	-334	27333256	27348491	ENSG00000266313	AC026254.2	+
chr17	27915650	27916080	-21113	27891929	27894752	ENSG00000232859	LYRM9	-
chr17	28466519	28466933	-1096	28467822	28468406	ENSG00000263266	RPS7P1	+
chr17	29591864	29592288	165	29591703	29592241	ENSG00000264647	AC104564.4	-
chr17	29642236	29642640	-736	29641611	29641702	ENSG00000222858	RNU6-920P	-
chr17	29785953	29786382	8548	29777619	29777744	ENSG00000252657	AC023389.1	+
chr17	29844656	29844966	-10948	29855759	29856332	ENSG00000240074	RPL9P30	+
chr17	29930537	29930871	-552	29625938	29930152	ENSG00000141298	SSH2	-
chr17	30104708	30105067	-11893	30116781	30186475	ENSG00000126653	NSRP1	+
chr17	30117077	30117501	-117	30117079	30117172	ENSG00000266919	hsa-mir-423	-
chr17	30376721	30377141	-1974	30378905	30469989	ENSG00000108582	CPD	+
chr17	31425106	31425595	33726	31391624	31538217	ENSG00000131242	RAB11FIP4	+
chr17	32015666	32016028	-5158	32021005	32053504	ENSG00000185158	LRRC37B	+
chr17	32298832	32299227	-18076	32280387	32280953	ENSG00000263674	AC026620.1	-
chr17	32483522	32483847	-2934	32486619	32491256	ENSG00000176749	CDK5R1	+
chr17	32683574	32683936	56016	32627739	32686484	ENSG00000264458	AC025211.1	+
chr17	34980952	34981370	667	34980494	35009743	ENSG00000005156	LIG3	+
chr17	35726564	35727049	-4842	35731649	35743521	ENSG00000270885	RASL10B	+
chr17	39486333	39486796	24525	39462039	39535146	ENSG00000167258	CDK12	+
chr17	39864174	39864544	-171	39757721	39864188	ENSG00000161405	IKZF3	-
chr17	41530309	41530753	-2223	41523617	41528308	ENSG00000171345	KRT19	-
chr17	41748322	41748632	-13833	41720813	41734644	ENSG00000173805	HAP1	-
chr17	41794034	41794685	-7661	41754604	41786698	ENSG00000173801	JUP	-
chr17	41812512	41812850	-78	41801947	41812603	ENSG00000141696	P3H4	-
chr17	43231856	43232741	1678	43233787	43233977	ENSG00000274585	RNU2-1	-
chr17	43246391	43246867	-765	43245674	43245864	ENSG00000274432	AC024051.3	-
chr17	43251571	43251999	234	43251829	43252019	ENSG00000278048	AC024051.10	-
chr17	43288379	43288694	1944	43290291	43290481	ENSG00000274452	AC024051.4	-
chr17	43299599	43299946	458	43300041	43300231	ENSG00000278591	AC024051.11	-
chr17	43562968	43563477	-16790	43527844	43546432	ENSG00000175832	ETV4	-
chr17	43573683	43574131	-27475	43527844	43546432	ENSG00000175832	ETV4	-
chr17	43670887	43671726	-8966	43680273	43705884	ENSG00000267440	LINC02594	+
chr17	44369605	44369970	-4036	44365014	44365751	ENSG00000267634	RPL7L1P5	-
chr17	44556485	44556849	-792	44557459	44559570	ENSG00000180340	FZD2	+
chr17	46512748	46513089	1407	46511511	46555650	ENSG00000238083	LRRC37A2	+
chr17	46552489	46552799	10151	46558830	46562795	ENSG00000232300	FAM215B	-
chr17	48407395	48407821	22667	48133445	48430275	ENSG00000141293	SKAP1	-
chr17	48503688	48504161	24827	48479097	48479198	ENSG00000206805	AC036222.2	+
chr17	48514001	48514311	16845	48528526	48531001	ENSG00000120094	HOXB1	-
chr17	48577499	48577941	2227	48579838	48579947	ENSG00000284038	MIR10A	-
chr17	48580347	48580688	-406	48575513	48580111	ENSG00000182742	HOXB4	-
chr17	48600331	48600683	4485	48595751	48604992	ENSG00000108511	HOXB6	-
chr17	48612258	48612965	-1591	48607227	48611020	ENSG00000260027	HOXB7	-
chr17	48625582	48626291	419	48621159	48626356	ENSG00000170689	HOXB9	-
chr17	48646974	48647332	-130	48635923	48647023	ENSG00000272763	AC103702.2	-
chr17	48729061	48729371	-38	48724763	48729178	ENSG00000159184	HOXB13	-
chr17	49360920	49361314	-1265	49362382	49366092	ENSG00000248714	AC091180.3	+
chr17	49976066	49976700	7209	49969174	49974959	ENSG00000108813	DLX4	+
chr17	50443416	50443726	7154	50450179	50450725	ENSG00000262759	MRPS21P9	-
chr17	50719677	50720083	336	50719544	50756213	ENSG00000108848	LUC7L3	+
chr17	51046466	51046907	4162	51042524	51085471	ENSG00000249870	AC005920.2	+
chr17	55502013	55502538	9168	55448433	55511444	ENSG00000261873	SMIM36	-
chr17	55720717	55721032	11246	55719918	55732121	ENSG00000166292	TMEM100	-
chr17	55731740	55732127	187	55719918	55732121	ENSG00000166292	TMEM100	-
chr17	56577726	56578103	4874	56573040	56573195	ENSG00000243058	RPL39P33	+
chr17	57424787	57425108	-23270	57448218	57450291	ENSG00000279281	AC015883.1	+
chr17	57535362	57535672	3748	57531769	57532355	ENSG00000280028	AC007431.3	+
chr17	57545148	57546157	13883	57531769	57532355	ENSG00000280028	AC007431.3	+
chr17	57577694	57578196	30467	57600856	57608412	ENSG00000263499	AC007431.1	-
chr17	57623046	57623476	-2311	57625572	57633183	ENSG00000153944	MSI2	+
chr17	57810890	57811306	21649	57789449	57789732	ENSG00000222976	RN7SKP94	+
chr17	57851405	57852057	-1675	57834781	57850056	ENSG00000181610	MRPS23	-
chr17	57951605	57952097	3472	57861243	57955323	ENSG00000180891	CUEDC1	-
chr17	57986824	57987300	-1118	57988180	57988760	ENSG00000280233	AC015813.7	+
chr17	58391333	58391895	25919	58353676	58417533	ENSG00000108375	RNF43	-
chr17	59093899	59094262	-12517	59106598	59118267	ENSG00000224738	AC099850.2	+
chr17	59290314	59290728	9391	59281130	59281343	ENSG00000271063	SNRPGP17	+
chr17	59366682	59367086	801	59366083	59366154	ENSG00000263857	MIR4729	+
chr17	59619096	59619421	-430	59619689	59696956	ENSG00000141367	CLTC	+
chr17	59802873	59803254	18250	59784813	59785035	ENSG00000267637	AC040904.1	+
chr17	60385160	60385557	6775	60179094	60392134	ENSG00000170832	USP32	-
chr17	60886549	60887336	-12948	60899891	60900185	ENSG00000264322	RN7SL448P	+
chr17	61188806	61189170	-53024	61130704	61135964	ENSG00000267667		-
chr17	61238427	61238803	-102651	61130704	61135964	ENSG00000267667		-
chr17	61254164	61254680	100733	61354763	61355155	ENSG00000273982	AC005746.3	-
chr17	61289176	61289713	65710	61354763	61355155	ENSG00000273982	AC005746.3	-
chr17	61444756	61445126	-7477	61452418	61485110	ENSG00000121075	TBX4	+
chr17	61486593	61486983	-23404	61460224	61463384	ENSG00000267137	AC005901.1	-
chr17	61511512	61512009	-48376	61460224	61463384	ENSG00000267137	AC005901.1	-
chr17	61863521	61863831	-155	61681266	61863521	ENSG00000136492	BRIP1	-
chr17	62950169	62950479	864	62950831	62951188	ENSG00000265262	TRMT112P3	-
chr17	62965287	62965960	2925	62966817	62968549	ENSG00000266411		-
chr17	63431834	63432451	68	63430468	63432211	ENSG00000265282	AC005828.4	-
chr17	64506648	64507591	-830	64499616	64506289	ENSG00000108654	DDX5	-
chr17	65365277	65365645	-92080	65457541	65458408	ENSG00000263520	LINC02563	+
chr17	65370690	65371004	-86694	65457541	65458408	ENSG00000263520	LINC02563	+
chr17	65560526	65561259	754	65528563	65561647	ENSG00000168646	AXIN2	-
chr17	65561471	65561870	-23	65528563	65561647	ENSG00000168646	AXIN2	-
chr17	66502820	66503151	-86131	66398069	66416854	ENSG00000264630	PRKCA-AS1	-
chr17	66602431	66603025	-35543	66638271	66638374	ENSG00000252685	RNU6-928P	+
chr17	67585036	67585619	-25949	67611277	67613822	ENSG00000279917	AC079331.2	+
chr17	68413369	68413875	-118	68413740	68428763	ENSG00000267009	AC007780.1	+
chr17	68474242	68474674	-16959	68421310	68457499	ENSG00000070540	WIPI1	-
chr17	68820839	68821316	-23255	68793549	68797822	ENSG00000267250	AC011591.1	-
chr17	69004417	69004744	-13523	69018104	69042784	ENSG00000231749	ABCA9-AS1	+
chr17	70677887	70678649	-49003	70628917	70629265	ENSG00000267471	AC005771.1	-
chr17	71023487	71024146	11819	71011997	71013587	ENSG00000271101	AC005181.1	+
chr17	71032642	71033131	20889	71011997	71013587	ENSG00000271101	AC005181.1	+
chr17	71438705	71439061	-140665	71298156	71298218	ENSG00000238759	RNU7-155P	-
chr17	71440201	71440868	-142316	71298156	71298218	ENSG00000238759	RNU7-155P	-
chr17	72432162	72432626	6455	72425939	72428852	ENSG00000263680	AC007639.1	+
chr17	72457906	72458244	32136	72425939	72428852	ENSG00000263680	AC007639.1	+
chr17	72518956	72519509	93293	72425939	72428852	ENSG00000263680	AC007639.1	+
chr17	72683926	72684320	-19971	72663823	72664152	ENSG00000200783	RN7SKP180	-
chr17	73013742	73014109	54362	73067870	73068288	ENSG00000266501	AC025198.1	-
chr17	75368151	75368622	5349	75370947	75373736	ENSG00000264853	AC011933.2	-
chr17	75404741	75405053	589	75318076	75405486	ENSG00000177885	GRB2	-
chr17	76029345	76029936	-2188	76006845	76027452	ENSG00000167880	EVPL	-
chr17	76540635	76541017	-2921	76527356	76537905	ENSG00000161544	CYGB	-
chr17	76586795	76587288	-913	76565379	76586128	ENSG00000070731	ST6GALNAC2	-
chr17	76659741	76660239	3670	76656320	76656422	ENSG00000199735	RNU6-227P	+
chr17	76697571	76698080	5901	76703632	76703727	ENSG00000212418	RNY4P36	-
chr17	77300268	77300612	-19075	77319515	77500592	ENSG00000184640	SEPTIN9	+
chr17	79721046	79721367	-9712	79730919	79742222	ENSG00000182156	ENPP7	+
chr17	80155706	80156017	6234	80149627	80149798	ENSG00000275479	AC087741.2	+
chr17	81343405	81344132	2197	81345476	81345966	ENSG00000275966		-
chr17	81397225	81397789	-363	81395609	81397144	ENSG00000279692	AC110285.6	-
chr17	81967937	81968284	-1521	81965632	81966589	ENSG00000264735	AC145207.7	-
chr18	35690	36002	-9188	45034	46047	ENSG00000262181	AP001005.1	+
chr18	107896	108729	-752	109065	122219	ENSG00000263006	ROCK1P1	+
chr18	110253	110761	1442	109065	122219	ENSG00000263006	ROCK1P1	+
chr18	499440	499892	1056	316740	500722	ENSG00000158270	COLEC12	-
chr18	3602844	3603320	-656	3603738	3608336	ENSG00000262001	DLGAP1-AS2	+
chr18	4353225	4353535	-77565	4430945	4431152	ENSG00000264246	AP005208.1	+
chr18	5004490	5004800	-108	4807935	5004537	ENSG00000266268	AP005203.1	-
chr18	5601132	5601530	29332	5392445	5630663	ENSG00000082397	EPB41L3	-
chr18	5894774	5895200	968	5882072	5895955	ENSG00000206432	TMEM200C	-
chr18	6056167	6056477	31231	6025091	6082455	ENSG00000266846	AP001021.3	+
chr18	6561500	6561827	3841	6557822	6558654	ENSG00000265174	AP005202.1	+
chr18	6807650	6808160	-26570	6834475	6915716	ENSG00000088756	ARHGAP28	+
chr18	8062925	8063257	67521	7995570	7995785	ENSG00000199856	AP005900.1	+
chr18	10131475	10132207	6501	10125340	10144406	ENSG00000265554	AP005271.1	+
chr18	11857269	11857593	123	11857155	11857554	ENSG00000272703	AP005137.2	-
chr18	21218918	21219339	22242	21240675	21241371	ENSG00000265984	AC022809.1	-
chr18	21264454	21264770	-23241	21240675	21241371	ENSG00000265984	AC022809.1	-
chr18	21363216	21363545	-212	21363593	21525417	ENSG00000141449	GREB1L	+
chr18	21484337	21484742	-33522	21380286	21451017	ENSG00000265751	AC015878.1	-
chr18	21979241	21979563	-1719	21981121	22051159	ENSG00000265758	LINC01900	+
chr18	21991091	21991543	10196	21981121	22051159	ENSG00000265758	LINC01900	+
chr18	22074427	22074784	-13454	22088060	22098780	ENSG00000263588	AC091043.1	+
chr18	22193499	22193809	11575	22200619	22205229	ENSG00000266283	AC091588.3	-
chr18	22683256	22683696	35894	22647582	22647688	ENSG00000206827	RNU6-1032P	+
chr18	23134210	23134594	-1361	23135763	23260467	ENSG00000134508	CABLES1	+
chr18	23689121	23689436	-164	23689443	23955066	ENSG00000053747	LAMA3	+
chr18	23994489	23994799	-12088	23957754	23982556	ENSG00000265752	AC010754.1	-
chr18	24051177	24051652	-36075	23994213	24015339	ENSG00000264745	TTC39C-AS1	-
chr18	24076132	24076543	22982	24076794	24099320	ENSG00000265204	AC090772.2	-
chr18	24216109	24216484	-2003	24218300	24218404	ENSG00000206766	RNU6-435P	+
chr18	24319375	24319986	-2005	24321686	24321735	ENSG00000212051	MIR320C2	+
chr18	24426811	24427171	375	24426616	24453535	ENSG00000154059	IMPACT	+
chr18	24624316	24624799	-3624	24628182	24662198	ENSG00000265485	LINC01915	+
chr18	24716104	24716639	-9481	24725853	24929076	ENSG00000266573	AC018697.1	+
chr18	24831773	24832372	106219	24725853	24929076	ENSG00000266573	AC018697.1	+
chr18	25275640	25275953	-26329	25302126	25302960	ENSG00000264434	AC110603.1	+
chr18	25285522	25286133	-16298	25302126	25302960	ENSG00000264434	AC110603.1	+
chr18	25327739	25328104	24230	25061926	25352152	ENSG00000198795	ZNF521	-
chr18	25351581	25352000	361	25061926	25352152	ENSG00000198795	ZNF521	-
chr18	26106375	26106741	7719	26098839	26099226	ENSG00000243925	RPS24P18	+
chr18	26255808	26256187	357	26255698	26256355	ENSG00000263829	SINHCAFP1	-
chr18	26469056	26469388	7669	26455713	26476891	ENSG00000134504	KCTD1	-
chr18	26511357	26511853	34186	26542971	26545791	ENSG00000277534	AC007996.1	-
chr18	26575274	26575702	138	26565723	26575626	ENSG00000275805	AC090206.1	-
chr18	26656291	26656698	-31616	26688111	26689668	ENSG00000263677	AC012588.1	+
chr18	26685351	26685946	-2462	26688111	26689668	ENSG00000263677	AC012588.1	+
chr18	27279982	27280300	54399	27225742	27247188	ENSG00000265374	LINC01908	+
chr18	27540105	27540510	54856	27336379	27595164	ENSG00000264151	AC090403.1	-
chr18	27861602	27861954	-92741	27954519	27963687	ENSG00000227279	AC110015.1	+
chr18	27921536	27922034	-32734	27954519	27963687	ENSG00000227279	AC110015.1	+
chr18	28175182	28175492	2109	27950966	28177446	ENSG00000170558	CDH2	-
chr18	28177007	28177317	284	27950966	28177446	ENSG00000170558	CDH2	-
chr18	28768972	28769408	-15878	28785068	28789260	ENSG00000265994	AC090365.1	+
chr18	29778358	29778729	260284	29518259	29538393	ENSG00000264587	AC117569.1	+
chr18	30334824	30335134	36069	30298910	30298960	ENSG00000283218	MIR302F	+
chr18	30927502	30927964	53184	30954820	30980917	ENSG00000265670	AC016382.1	-
chr18	31101064	31101589	-261	31101588	31162789	ENSG00000265888	DSCAS	+
chr18	31206717	31207324	-44164	31129236	31162856	ENSG00000134765	DSC1	-
chr18	31353416	31353726	-8104	31345362	31345467	ENSG00000207019	RNU6-167P	-
chr18	31658109	31658550	134	31622247	31658464	ENSG00000118276	B4GALT6	-
chr18	31684351	31684661	-1149	31685655	31686823	ENSG00000259985	AC017100.1	+
chr18	31810689	31811269	-33409	31844388	31845178	ENSG00000263924	AC022960.1	+
chr18	32018016	32018855	63	32018372	32073213	ENSG00000101695	RNF125	+
chr18	32092923	32094099	-1392	32091295	32092119	ENSG00000265008	AC011825.4	-
chr18	32158091	32158643	17801	32176050	32176168	ENSG00000199373	RNA5SP453	-
chr18	32952189	32952547	-1707	32954075	32957998	ENSG00000263450	AC090371.1	+
chr18	32961618	32961928	7698	32954075	32957998	ENSG00000263450	AC090371.1	+
chr18	33201349	33201765	239136	32937407	33440693	ENSG00000166960	CCDC178	-
chr18	33231822	33232132	208716	32937407	33440693	ENSG00000166960	CCDC178	-
chr18	33440307	33440839	120	32937407	33440693	ENSG00000166960	CCDC178	-
chr18	33578543	33579403	740	33578233	33751192	ENSG00000141431	ASXL3	+
chr18	33756216	33756579	178164	33578233	33751192	ENSG00000141431	ASXL3	+
chr18	34331311	34331895	105673	34225930	34226429	ENSG00000278052	AC104985.2	+
chr18	34386822	34387229	-106264	34493290	34891844	ENSG00000134769	DTNA	+
chr18	34493229	34494096	372	34493290	34891844	ENSG00000134769	DTNA	+
chr18	34557791	34558185	16535	34573987	34574523	ENSG00000267585	AC013290.1	-
chr18	34659597	34660037	-85294	34573987	34574523	ENSG00000267585	AC013290.1	-
chr18	34710340	34710825	57080	34737795	34767663	ENSG00000268873	AC022601.1	-
chr18	34738287	34738723	29158	34737795	34767663	ENSG00000268873	AC022601.1	-
chr18	34978921	34979469	951	34978244	35143470	ENSG00000166974	MAPRE2	+
chr18	35240587	35240987	-250	35241037	35249803	ENSG00000186812	ZNF397	+
chr18	35344130	35344574	-3698	35332227	35340654	ENSG00000172466	ZNF24	-
chr18	35583153	35583478	-8421	35591737	35591806	ENSG00000283514	MIR3975	+
chr18	35650227	35650692	-4100	35654560	35711834	ENSG00000141429	GALNT1	+
chr18	36240589	36240961	-32799	36273574	36274599	ENSG00000267404	AC023043.2	+
chr18	36511907	36512533	214506	36297714	36780055	ENSG00000134775	FHOD3	+
chr18	36814985	36815303	14051	36794106	36829195	ENSG00000134779	TPGS2	-
chr18	39722632	39722984	-44186	39678520	39678622	ENSG00000212354	RNU6-1242P	-
chr18	39841920	39842366	334	39841809	39896298	ENSG00000283503	LINC01902	+
chr18	41015440	41015750	465473	41465783	41481068	ENSG00000267313	AC021504.1	-
chr18	41631914	41632522	-151150	41465783	41481068	ENSG00000267313	AC021504.1	-
chr18	44826369	44826941	94080	44732575	44733315	ENSG00000280365	AC021766.1	+
chr18	47025499	47025809	-1727	47022287	47023927	ENSG00000278674	ELOA3B	-
chr18	47894129	47894469	16004	47878295	47882444	ENSG00000269365	AC120349.1	+
chr18	47930190	47930794	67	47808957	47930559	ENSG00000175387	SMAD2	-
chr18	48974298	48974651	-10533	48962951	48963941	ENSG00000266905	AC114684.1	-
chr18	49607770	49608099	-42415	49650350	49651160	ENSG00000267444	SMUG1P1	+
chr18	49656162	49656557	6009	49650350	49651160	ENSG00000267444	SMUG1P1	+
chr18	50748378	50748738	-65834	50814392	50815730	ENSG00000267233	HNRNPA3P16	+
chr18	55321597	55321989	-130740	55452533	55482940	ENSG00000267028	TCF4-AS1	+
chr18	55405897	55406297	-46436	55452533	55482940	ENSG00000267028	TCF4-AS1	+
chr18	55720810	55721258	-362	55721396	55784944	ENSG00000267284	AC022031.2	+
chr18	58143357	58143791	52102	58189834	58195676	ENSG00000267743	AC107896.1	-
chr18	58789453	58789912	-15585	58805268	58805374	ENSG00000201598	RNU6-219P	+
chr18	59358540	59358941	1221	59327823	59359962	ENSG00000074695	LMAN1	-
chr18	59455004	59455580	-3780	59459072	59465682	ENSG00000267000	AC016229.1	+
chr18	59502324	59503033	43606	59459072	59465682	ENSG00000267000	AC016229.1	+
chr18	59516385	59516760	-47136	59563709	59568615	ENSG00000267061	AC090213.1	+
chr18	59570334	59570949	6932	59563709	59568615	ENSG00000267061	AC090213.1	+
chr18	59681252	59681812	-4288	59685820	59688400	ENSG00000267269	AC010776.1	+
chr18	59881955	59882485	-17728	59899948	59904306	ENSG00000141682	PMAIP1	+
chr18	59899557	59899904	-217	59899948	59904306	ENSG00000141682	PMAIP1	+
chr18	59900722	59901047	936	59899948	59904306	ENSG00000141682	PMAIP1	+
chr18	60372583	60372961	3	60371110	60372775	ENSG00000166603	MC4R	-
chr18	60895347	60895671	7217	60630167	60902726	ENSG00000267098	AC113137.1	-
chr18	62328418	62328762	-2222	62330812	62330913	ENSG00000199867	AC100843.1	+
chr18	65215701	65216011	29697	65186159	65187018	ENSG00000264131	AC007631.1	+
chr18	68789978	68790648	-7767	68798080	69055189	ENSG00000150636	CCDC102B	+
chr18	74748839	74749162	117980	74631020	75065669	ENSG00000215421	ZNF407	+
chr18	74880821	74881222	190069	75070197	75071091	ENSG00000278607	AC015819.2	-
chr18	75212057	75212804	-3082	75195108	75209348	ENSG00000180011	ZADH2	-
chr19	140336	140646	-4994	145485	145812	ENSG00000267792	WBP1LP11	+
chr19	2984148	2984493	6874	2977446	2995184	ENSG00000104953	TLE6	+
chr19	6065873	6066260	-1886	6067953	6077119	ENSG00000267262	AC011444.2	+
chr19	6601620	6602010	8486	6593329	6594055	ENSG00000268785	RPL7P50	+
chr19	7450697	7451101	11211	7439688	7472477	ENSG00000104880	ARHGEF18	+
chr19	7652048	7652358	7690	7644513	7647872	ENSG00000076944	STXBP2	+
chr19	9075554	9075961	7640	9083112	9083398	ENSG00000267154	OR1M4P	-
chr19	10418175	10418485	-2325	10420655	10469631	ENSG00000065989	PDE4A	+
chr19	10760305	10760648	-19777	10780254	10780335	ENSG00000265879	MIR4748	+
chr19	11319428	11319901	-2491	11322156	11324195	ENSG00000267576	AC011472.3	+
chr19	14260095	14260405	9127	14267807	14269377	ENSG00000267406	AC011509.1	-
chr19	15072977	15073362	-9041	15082211	15092970	ENSG00000094661	OR1I1	+
chr19	18700771	18701284	17349	18683678	18782333	ENSG00000105662	CRTC1	+
chr19	24075441	24075774	-2873	24078481	24080669	ENSG00000279425	AC092279.2	+
chr19	31347806	31348375	-790	31348881	31417794	ENSG00000267662	AC025809.1	+
chr19	33069699	33070009	2679	33067175	33067433	ENSG00000267725	AC008521.2	+
chr19	36294808	36295118	-15395	36310358	36312662	ENSG00000267053	AC092296.2	+
chr19	37280968	37281559	-13015	37265946	37268248	ENSG00000267605	AC016590.1	-
chr19	37293143	37293784	-19373	37312837	37364445	ENSG00000181666	ZNF875	+
chr19	37294366	37294744	-18282	37312837	37364445	ENSG00000181666	ZNF875	+
chr19	39258396	39258757	-3307	39254916	39255269	ENSG00000213926	MSRB1P1	-
chr19	40921006	40921575	-2928	40924219	40950660	ENSG00000256612	CYP2B7P	+
chr19	43247276	43247757	1129	43211791	43248646	ENSG00000241104	CEACAMP10	-
chr19	43264733	43265043	-4142	43211791	43260746	ENSG00000183668	PSG9	-
chr19	45493026	45493590	3747	45485294	45497055	ENSG00000125744	RTN2	-
chr19	47648361	47648731	15349	47661657	47663895	ENSG00000278999	AC008985.1	-
chr19	47910157	47910627	-23995	47870466	47886397	ENSG00000105398	SULT2A1	-
chr19	47920126	47920545	-33938	47870466	47886397	ENSG00000105398	SULT2A1	-
chr19	47941240	47941550	50775	47968046	47992170	ENSG00000188334	BSPH1	-
chr19	47949949	47950508	41941	47968046	47992170	ENSG00000188334	BSPH1	-
chr19	47955924	47956346	36035	47968046	47992170	ENSG00000188334	BSPH1	-
chr19	47994443	47994849	-5	47994651	48025146	ENSG00000169393	ELSPBP1	+
chr19	48332521	48333027	7449	48325325	48330553	ENSG00000142227	EMP3	+
chr19	48558391	48558730	-16979	48575540	48599425	ENSG00000088002	SULT2B1	+
chr19	50098824	50100049	24313	50075123	50075902	ENSG00000267890	AC010624.2	+
chr19	50117499	50117809	42531	50075123	50075902	ENSG00000267890	AC010624.2	+
chr19	50123609	50124104	39270	50159966	50163127	ENSG00000161652	IZUMO2	-
chr19	50134289	50134672	28646	50159966	50163127	ENSG00000161652	IZUMO2	-
chr19	50136462	50137306	26243	50159966	50163127	ENSG00000161652	IZUMO2	-
chr19	55477113	55477462	-805	55475983	55476482	ENSG00000269859	AC008735.3	-
chr2	3180748	3181078	24157	3156756	3157797	ENSG00000226649	AC019118.1	+
chr2	8677751	8678792	62	8666636	8678334	ENSG00000235092	ID2-AS1	-
chr2	10057278	10057588	-2567	10054421	10054866	ENSG00000271787	AC104794.5	-
chr2	11343543	11343871	878	11179761	11344585	ENSG00000134318	ROCK2	-
chr2	11483642	11483965	-17626	11444375	11466177	ENSG00000169016	E2F6	-
chr2	13532853	13533564	-4464	13537673	13609168	ENSG00000229370	AC073062.1	+
chr2	19667545	19667890	-43997	19711715	19717576	ENSG00000235911	AC019055.1	+
chr2	19675015	19675611	-36402	19711715	19717576	ENSG00000235911	AC019055.1	+
chr2	24601505	24602041	-37035	24564630	24564738	ENSG00000202430	RNA5SP88	-
chr2	25078457	25078784	3068	25079901	25081689	ENSG00000229593	SUCLA2P3	-
chr2	26012185	26012593	16223	26028208	26028612	ENSG00000268412	TRMT112P6	-
chr2	27752729	27753048	-19086	27771975	27779731	ENSG00000243147	MRPL33	+
chr2	30455593	30455903	8491	30447257	30644225	ENSG00000172954	LCLAT1	+
chr2	30511072	30511382	63970	30447257	30644225	ENSG00000172954	LCLAT1	+
chr2	37376165	37377087	32052	37344574	37373322	ENSG00000115828	QPCT	+
chr2	37828070	37828389	1202	37826247	37829432	ENSG00000237803	LINC00211	-
chr2	38440707	38441138	9628	38431294	38433573	ENSG00000235009	LINC01883	+
chr2	39789938	39790735	-20323	39736060	39770013	ENSG00000138050	THUMPD2	-
chr2	39851709	39852065	-77223	39929110	39929998	ENSG00000235653	AC007253.1	+
chr2	41963790	41964257	-10220	41935368	41953803	ENSG00000205086	C2orf91	-
chr2	42008418	42008861	16662	42015625	42025302	ENSG00000226398	AC013480.1	-
chr2	42132847	42133482	-36185	42169350	42332548	ENSG00000143924	EML4	+
chr2	42141487	42142133	-27540	42169350	42332548	ENSG00000143924	EML4	+
chr2	42464583	42465007	-798	42463139	42463997	ENSG00000232526	VDAC1P13	-
chr2	42906747	42907326	-79419	42826322	42827617	ENSG00000232202	CHORDC1P1	-
chr2	42989721	42990239	16080	43001355	43006060	ENSG00000224739	AC016735.1	-
chr2	43666102	43666477	10032	43675151	43676322	ENSG00000223658	C1GALT1C1L	-
chr2	45938934	45939281	65201	46003942	46004309	ENSG00000233829	RPL26P15	-
chr2	46642695	46643014	25703	46617151	46625742	ENSG00000119878	CRIPT	+
chr2	46662836	46663200	-5852	46668870	46670778	ENSG00000279254	AC020604.1	+
chr2	47344920	47345502	-245	47213949	47344966	ENSG00000234690	EPCAM-DT	-
chr2	50234121	50234475	-345312	49888868	49888986	ENSG00000212580	AC078994.1	-
chr2	50514867	50515237	74363	50588690	50589415	ENSG00000230327	MTCO1P42	-
chr2	55111841	55112151	-61452	54972189	55050544	ENSG00000115310	RTN4	-
chr2	55518962	55519405	-470	55519654	55545879	ENSG00000163001	CFAP36	+
chr2	57419120	57419662	11302	57429548	57430693	ENSG00000270569	AC068276.1	-
chr2	58634736	58635229	-172950	58460292	58462032	ENSG00000231043	AC007238.1	-
chr2	58973924	58974295	-243598	59217708	59279400	ENSG00000222030	LINC01793	+
chr2	59249711	59250189	32242	59217708	59279400	ENSG00000222030	LINC01793	+
chr2	60479720	60480181	-15735	60495686	60499964	ENSG00000233953	AC009970.1	+
chr2	60530559	60530935	24407	60457192	60555154	ENSG00000119866	BCL11A	-
chr2	60556878	60557322	-1946	60457192	60555154	ENSG00000119866	BCL11A	-
chr2	61017640	61017956	76	61017722	61051990	ENSG00000162928	PEX13	+
chr2	61539060	61539468	-1033	61477934	61538231	ENSG00000082898	XPO1	-
chr2	61925336	61925646	3213	61928634	61928704	ENSG00000278523	AC107081.4	-
chr2	63746599	63747027	5817	63751697	63752630	ENSG00000229221	HNRNPA1P66	-
chr2	64143579	64144068	630	64092652	64144454	ENSG00000197329	PELI1	-
chr2	64203524	64203834	1806	64185078	64205485	ENSG00000230923	LINC00309	-
chr2	64727900	64728495	62590	64665607	64666064	ENSG00000227791	AC007365.2	+
chr2	64730542	64730854	65091	64665607	64666064	ENSG00000227791	AC007365.2	+
chr2	65991317	65991709	201474	65790039	65793533	ENSG00000280257	AC007741.1	+
chr2	66070843	66071201	165191	66235377	66236213	ENSG00000227293	AC118345.1	-
chr2	66080036	66080502	155944	66235377	66236213	ENSG00000227293	AC118345.1	-
chr2	66389894	66390359	6820	66383306	66392450	ENSG00000232164	LINC01873	+
chr2	66507674	66508108	-66139	66574030	66695505	ENSG00000232046	LINC01798	+
chr2	66567196	66567762	-6551	66574030	66695505	ENSG00000232046	LINC01798	+
chr2	66578099	66578750	4394	66574030	66695505	ENSG00000232046	LINC01798	+
chr2	66700072	66700629	2876	66697125	66703227	ENSG00000237179	LINC01797	-
chr2	66805108	66805431	17300	66820684	66822570	ENSG00000224071	AC009474.1	-
chr2	67054631	67055155	14347	67040546	67041966	ENSG00000223859	AC007403.1	+
chr2	67195032	67195342	20132	67123357	67215319	ENSG00000236780	LINC01829	-
chr2	67436129	67436530	38993	67397336	67412089	ENSG00000143971	ETAA1	+
chr2	67463935	67464249	66756	67397336	67412089	ENSG00000143971	ETAA1	+
chr2	67548468	67548993	-13336	67562067	67574044	ENSG00000224173	LINC02831	+
chr2	67561421	67561731	-491	67562067	67574044	ENSG00000224173	LINC02831	+
chr2	67895361	67895996	-70116	67796054	67825562	ENSG00000237013	LINC01812	-
chr2	68134652	68134962	9542	68125265	68125747	ENSG00000236259	PPIAP64	+
chr2	68679254	68679597	35836	68643589	68658247	ENSG00000169618	PROKR1	+
chr2	69798620	69798966	-15994	69814787	69825783	ENSG00000196975	ANXA4	+
chr2	70108671	70109238	6403	70102551	70102862	ENSG00000225392	MRPL36P1	+
chr2	71388084	71388728	-8548	71379755	71379858	ENSG00000200779	RNU6-105P	-
chr2	71416711	71417517	-36608	71453722	71686768	ENSG00000135636	DYSF	+
chr2	72694832	72695161	-26809	72721806	72722003	ENSG00000222536	RNU2-39P	+
chr2	72719250	72719655	-2353	72721806	72722003	ENSG00000222536	RNU2-39P	+
chr2	77592995	77593538	61401	77652413	77654668	ENSG00000227088	AC012494.1	-
chr2	77753939	77754601	-34112	77788382	77793087	ENSG00000237077	RPL38P2	+
chr2	79393727	79394515	106723	79493716	79500844	ENSG00000229385	CTNNA2-AS1	-
chr2	80461512	80461992	143882	80572681	80605634	ENSG00000237031	AC008067.1	-
chr2	84907086	84907464	1650	84905625	84906675	ENSG00000034510	TMSB10	+
chr2	85935749	85936129	31660	85904279	85904727	ENSG00000272564	AC012511.1	+
chr2	85990029	85990460	85965	85904279	85904727	ENSG00000272564	AC012511.1	+
chr2	87070820	87071201	5049	87055658	87076060	ENSG00000266931	AC092651.1	-
chr2	87496243	87496553	-18364	87477495	87478034	ENSG00000273445	AC133644.1	-
chr2	87500927	87501337	-23098	87477495	87478034	ENSG00000273445	AC133644.1	-
chr2	87533611	87534065	32926	87565828	87566764	ENSG00000214354	PAFAH1B1P1	-
chr2	87542629	87542955	23972	87565828	87566764	ENSG00000214354	PAFAH1B1P1	-
chr2	87604101	87604489	-25460	87629755	87629834	ENSG00000265507	MIR4435-1	+
chr2	87629659	87629989	69	87629755	87629834	ENSG00000265507	MIR4435-1	+
chr2	88659637	88660015	31655	88628171	88631821	ENSG00000234028	EIF2AK3-DT	+
chr2	95713736	95714166	47867	95666084	95668715	ENSG00000235584	AC008268.1	+
chr2	95869894	95870286	-53875	95807118	95816215	ENSG00000232931	LINC00342	-
chr2	96031805	96032303	-1204	96022040	96030850	ENSG00000186281	GPAT2	-
chr2	96977767	96978077	8670	96875885	96986592	ENSG00000168754	FAM178B	-
chr2	97230970	97231348	-51333	97282492	97291724	ENSG00000277701	AC159540.2	+
chr2	97267804	97268431	-14374	97282492	97291724	ENSG00000277701	AC159540.2	+
chr2	97302927	97303361	1415	97301729	97304151	ENSG00000237837	AC159540.1	+
chr2	97393913	97394223	7986	97386082	97386368	ENSG00000270187	IGKV1OR2-11	+
chr2	97936068	97936567	-23200	97913054	97913117	ENSG00000238719	RNU7-96P	-
chr2	98192203	98192528	-13785	98206151	98207724	ENSG00000231635	ATP5F1BP1	+
chr2	98414332	98414661	-30357	98444854	98594390	ENSG00000040933	INPP4A	+
chr2	98445949	98446292	1266	98444854	98594390	ENSG00000040933	INPP4A	+
chr2	99179274	99179640	1505	99169263	99180962	ENSG00000158411	MITD1	-
chr2	99481874	99482312	7942	99400475	99490035	ENSG00000135945	REV1	-
chr2	99613889	99614265	-124042	99400475	99490035	ENSG00000135945	REV1	-
chr2	99881863	99882428	222570	99545419	100104716	ENSG00000144218	AFF3	-
chr2	100291112	100291503	31425	100273291	100322733	ENSG00000170500	LONRF2	-
chr2	100292020	100292425	30510	100273291	100322733	ENSG00000170500	LONRF2	-
chr2	101113496	101114096	37588	101007617	101151384	ENSG00000204634	TBC1D8	-
chr2	101440211	101440693	34251	101397361	101474703	ENSG00000196460	RFX8	-
chr2	101540202	101540527	-18388	101520834	101521976	ENSG00000232556	PRCPP1	-
chr2	101823497	101823894	125992	101697703	101894689	ENSG00000071054	MAP4K4	+
chr2	102826937	102827253	65082	102762013	102817666	ENSG00000170417	TMEM182	+
chr2	104430391	104430705	-2719	104433267	104520832	ENSG00000235597	LINC01102	+
chr2	104853416	104853819	332	104853285	104926052	ENSG00000269707	AC018730.1	+
chr2	105080931	105081474	21741	105097060	105102944	ENSG00000231851	MRPS9-AS1	-
chr2	105320877	105321204	-3169	105324210	105330529	ENSG00000235319	AC012360.1	+
chr2	108288722	108289169	-10027	108298973	108308713	ENSG00000198203	SULT1C2	+
chr2	108609241	108609655	69153	108676795	108678601	ENSG00000228763	LIMS1-AS1	-
chr2	108621157	108621469	57288	108676795	108678601	ENSG00000228763	LIMS1-AS1	-
chr2	108957227	108957744	31783	108894471	108989269	ENSG00000135960	EDAR	-
chr2	109031558	109032008	-42514	108894471	108989269	ENSG00000135960	EDAR	-
chr2	109231031	109231341	-20236	109251422	109251646	ENSG00000228551	SNRPGP9	+
chr2	109602295	109602676	3212	109594693	109605698	ENSG00000230696	AC011753.2	-
chr2	110053018	110053328	-3109	110022447	110050064	ENSG00000283283	AC013268.4	-
chr2	110442711	110443092	-6340	110449242	110451064	ENSG00000227574	AC112229.2	+
chr2	111185389	111186044	-10246	111195963	111206494	ENSG00000230499	AC108463.2	+
chr2	111346190	111346676	-21621	111321433	111324812	ENSG00000279191		-
chr2	111376980	111377349	-6587	111383752	111384992	ENSG00000223973	AC068491.1	+
chr2	111395616	111396084	12098	111383752	111384992	ENSG00000223973	AC068491.1	+
chr2	111416125	111417079	32850	111383752	111384992	ENSG00000223973	AC068491.1	+
chr2	111512458	111512768	-17493	111207814	111495120	ENSG00000172965	MIR4435-2HG	-
chr2	112508934	112509639	27132	112482154	112541739	ENSG00000114999	TTL	+
chr2	113324960	113325410	-46264	113215997	113278921	ENSG00000125618	PAX8	-
chr2	113355562	113356083	-50573	113406396	113406872	ENSG00000231292	IGKV1OR2-108	+
chr2	113476716	113477186	8366	113468585	113496119	ENSG00000136682	CBWD2	+
chr2	113583690	113584115	-806	113582959	113583096	ENSG00000221055	MIR1302-3	-
chr2	113656216	113656898	-1351	113657908	113658675	ENSG00000144158	AL078621.1	+
chr2	113795046	113795553	35819	113829390	113831119	ENSG00000244063	AC104653.2	-
chr2	113818555	113818990	12346	113829390	113831119	ENSG00000244063	AC104653.2	-
chr2	117087625	117087988	51968	117139715	117139775	ENSG00000239185	RNU7-190P	-
chr2	118049632	118050405	33633	118016385	118016669	ENSG00000243510	RN7SL111P	+
chr2	118142355	118142791	43813	118132128	118186386	ENSG00000226856	THORLNC	-
chr2	118185243	118185774	877	118132128	118186386	ENSG00000226856	THORLNC	-
chr2	119678370	119678755	-604	119679167	119682118	ENSG00000144120	TMEM177	+
chr2	119759821	119760494	526	119759631	119983818	ENSG00000088179	PTPN4	+
chr2	120245444	120245888	-7092	120252758	120294713	ENSG00000144118	RALB	+
chr2	121006006	121006345	34534	121040610	121040710	ENSG00000201584	AC016764.1	-
chr2	121617299	121617617	-14294	121603073	121603164	ENSG00000222467	AC079449.1	-
chr2	121999129	121999573	208907	121790444	121796702	ENSG00000224655	LINC01823	+
chr2	126657368	126658071	1530	126656189	126696667	ENSG00000136732	GYPC	+
chr2	127509373	127509683	16940	127480806	127526468	ENSG00000163166	IWS1	-
chr2	130590880	130591317	-635	130583549	130590463	ENSG00000232408	AC140481.2	-
chr2	130744646	130745083	11014	130743538	130755879	ENSG00000229797	AC140481.1	-
chr2	131346906	131347256	6158	131352214	131353239	ENSG00000224425	SSBP3P2	-
chr2	132268267	132268577	6094	132262328	132263042	ENSG00000233786	CDC27P1	+
chr2	133674906	133675261	78992	133596091	133596399	ENSG00000200708	RN7SKP93	+
chr2	133818280	133818628	222363	133596091	133596399	ENSG00000200708	RN7SKP93	+
chr2	138087960	138088292	-13758	138101884	138105905	ENSG00000224231	LINC01832	+
chr2	138426352	138426706	-13211	138412066	138413318	ENSG00000232915	RNF14P1	-
chr2	138544452	138544792	-24468	138569090	138574458	ENSG00000241772	AC092620.1	+
chr2	139673731	139674041	5339	139668547	139669305	ENSG00000235232	MRPS18BP2	+
chr2	141570360	141570788	-362198	141208082	141208376	ENSG00000233329	RPS16P3	-
chr2	142131121	142131548	366	140231423	142131701	ENSG00000168702	LRP1B	-
chr2	142811581	142811891	-42359	142854095	142855998	ENSG00000229781	RRN3P4	+
chr2	144523803	144524128	2926	144521039	144521116	ENSG00000277444	AC009951.3	+
chr2	144902805	144903130	-20934	144877734	144882033	ENSG00000268580	LINC01966	-
chr2	146406093	146406514	-71123	146477427	146478113	ENSG00000227134	OTX2P2	+
chr2	153476899	153477439	1639	153477338	153478808	ENSG00000177519	RPRM	-
chr2	155018094	155018404	-50246	154965513	154968003	ENSG00000230991	AC092625.1	-
chr2	158926449	158926759	9381	158935798	158935985	ENSG00000222300	RNU2-21P	-
chr2	158967428	158967789	-31623	158935798	158935985	ENSG00000222300	RNU2-21P	-
chr2	159064567	159065041	-7945	159056005	159056859	ENSG00000226878	GSTM3P2	-
chr2	159615189	159615888	242	159615296	159617082	ENSG00000224152	AC009506.2	+
chr2	160406991	160407470	651	160407810	160407882	ENSG00000283734	MIR4785	-
chr2	163347979	163348494	59241	163288995	163289096	ENSG00000200902	RNU6-627P	+
chr2	163800939	163801350	-65137	163602611	163736007	ENSG00000182263	FIGN	-
chr2	165610510	165610989	141102	165469647	165689407	ENSG00000178662	CSRNP3	+
chr2	165953757	165954202	-136	165873362	165953843	ENSG00000123607	TTC21B	-
chr2	168529823	168530290	-52886	168582943	168583018	ENSG00000265694	MIR4774	+
chr2	169012135	169012513	18998	168922938	169031322	ENSG00000073734	ABCB11	-
chr2	169393241	169393551	-30711	169127109	169362685	ENSG00000081479	LRP2	-
chr2	170715208	170715518	12	170715351	170718078	ENSG00000204335	SP5	+
chr2	171159620	171159946	1050	170990823	171160833	ENSG00000198586	TLK1	-
chr2	172931258	172931568	-37030	172893763	172894383	ENSG00000232292	ALDH7A1P2	-
chr2	173354297	173354881	-304	173354893	173368904	ENSG00000144354	CDCA7	+
chr2	173532607	173533230	43422	173575110	173576341	ENSG00000237016	AC013410.1	-
chr2	174039731	174040078	-3103	174043008	174043880	ENSG00000235414	RPSAP24	+
chr2	174051659	174052081	8862	174043008	174043880	ENSG00000235414	RPSAP24	+
chr2	174063324	174063646	20477	174043008	174043880	ENSG00000235414	RPSAP24	+
chr2	174409734	174410242	14243	174395745	174429575	ENSG00000144306	SCRN3	+
chr2	175593797	175594436	-248770	175842887	175843302	ENSG00000223976	EXTL2P1	+
chr2	175600297	175600889	-242294	175842887	175843302	ENSG00000223976	EXTL2P1	+
chr2	176096912	176097520	-2514	176099730	176101193	ENSG00000170178	HOXD12	+
chr2	176103892	176104512	-3084	176107286	176109588	ENSG00000128713	HOXD11	+
chr2	176158877	176159191	-1857	176160891	176173085	ENSG00000128652	HOXD3	+
chr2	176174891	176175281	-2631	176177717	176179008	ENSG00000226363	HAGLROS	+
chr2	176407537	176407932	69097	176338637	176339077	ENSG00000237260	PPIAP67	+
chr2	176932244	176932554	-2309	176929985	176930090	ENSG00000206866	RNU6-187P	-
chr2	177038608	177039016	-99887	177138699	177138797	ENSG00000251746	RNA5SP112	+
chr2	180034143	180034773	-27405	179944876	180007053	ENSG00000163510	CWC22	-
chr2	180257463	180257882	215746	180473137	180473419	ENSG00000270289	AC012669.1	-
chr2	184406970	184407473	28246	184378975	184379044	ENSG00000266808	MIR548AE1	+
chr2	184597683	184598130	-459	184598366	184939492	ENSG00000170396	ZNF804A	+
chr2	185424725	185425149	122881	185547135	185547818	ENSG00000225406	AC080125.1	-
chr2	185864593	185865284	-64788	185783691	185800150	ENSG00000231646	FSIP2-AS1	-
chr2	186543217	186543695	-46609	186590065	186680901	ENSG00000138448	ITGAV	+
chr2	188293664	188294370	-3475	188297492	188297588	ENSG00000207951	MIR561	+
chr2	189441043	189441638	-141	189441482	189475552	ENSG00000115368	WDR75	+
chr2	189784032	189784359	110	189784085	189877628	ENSG00000064933	PMS1	+
chr2	191479512	191479838	108737	191370938	191371044	ENSG00000252130	RNU6-1045P	+
chr2	193025650	193026082	-230617	193256483	193257757	ENSG00000232658	AC092638.1	+
chr2	195307734	195308103	-140613	195448532	195478925	ENSG00000224099	AC104823.1	+
chr2	195322346	195322656	-126031	195448532	195478925	ENSG00000224099	AC104823.1	+
chr2	195523279	195523589	-7735	195451778	195515699	ENSG00000271893	AC064834.1	-
chr2	196170714	196171234	601	196133566	196171575	ENSG00000081320	STK17B	-
chr2	196719050	196719431	-32910	196686148	196686330	ENSG00000252923	AC068544.1	-
chr2	196905876	196906253	20666	196833004	196926731	ENSG00000197121	PGAP1	-
chr2	199431673	199432172	26822	199269508	199458745	ENSG00000119042	SATB2	-
chr2	200713101	200713455	17555	200695723	200738781	ENSG00000284084	AOX3P-AOX2P	+
chr2	200963708	200964018	-183	200908973	200963680	ENSG00000115942	ORC2	-
chr2	201807561	201807885	-958	201808681	201808782	ENSG00000202137	AC007242.1	+
chr2	201949356	201949881	22179	201927439	201927543	ENSG00000212184	RNU6-440P	+
chr2	202014748	202015084	18621	202032770	202033537	ENSG00000273209	AC069148.1	-
chr2	202149319	202149666	13776	202135716	202197862	ENSG00000182329	KIAA2012	+
chr2	207143654	207144260	-21913	207120884	207122044	ENSG00000237892	KLF7-IT1	-
chr2	207615262	207615572	9832	207609115	207625249	ENSG00000144401	METTL21A	-
chr2	207930743	207931093	-61003	207868582	207869915	ENSG00000225111	AC083900.1	-
chr2	209751477	209751787	-20361	209771993	209999300	ENSG00000144406	UNC80	+
chr2	212536218	212536852	2306	211375717	212538841	ENSG00000178568	ERBB4	-
chr2	215619210	215619858	-36899	215579407	215582635	ENSG00000227981	AC012668.1	-
chr2	217289751	217290244	6627	217283370	217283523	ENSG00000278004	AC009492.1	+
chr2	219200582	219201039	-5982	219206793	219209647	ENSG00000158552	ZFAND2B	+
chr2	221380144	221380459	-152366	221532668	221533008	ENSG00000226726	TMEM256P2	+
chr2	221452272	221452645	-80209	221532668	221533008	ENSG00000226726	TMEM256P2	+
chr2	222155060	222155450	-110261	222044525	222044994	ENSG00000226331	RPL23AP28	-
chr2	222709254	222709637	-9961	222698623	222699484	ENSG00000203531	AC104772.1	-
chr2	222862058	222862405	1297	222860934	222944639	ENSG00000123983	ACSL3	+
chr2	224668404	224668738	47794	224703764	224716365	ENSG00000283428	CCDC195	-
chr2	226031131	226031626	-38181	225992981	225993197	ENSG00000230621	AC068138.1	-
chr2	227466240	227466568	-5728	227472132	227472187	ENSG00000284092	MIR5703	+
chr2	231642562	231643046	3469	231645998	231646273	ENSG00000239202	RN7SL499P	-
chr2	234178438	234178962	-44614	234223314	234224514	ENSG00000261298	AC122134.1	+
chr2	234362898	234363245	33588	234329483	234329838	ENSG00000237784	AC097713.2	+
chr2	235000947	235001420	22498	234978685	235055648	ENSG00000130147	SH3BP4	+
chr2	236078321	236078757	6244	236072295	236072556	ENSG00000264676	RN7SL204P	+
chr20	4033745	4034271	10091	4023917	4024444	ENSG00000226608	FTLP3	+
chr20	8600505	8600929	-230469	8831186	8831393	ENSG00000201348	RNU105B	+
chr20	11791793	11792451	18304	11800463	11810426	ENSG00000228422	LINC00687	-
chr20	13284821	13285407	-39745	13244064	13245369	ENSG00000225956	AL050320.1	-
chr20	14145947	14146533	18840	14127400	14128336	ENSG00000234187	AIMP1P1	+
chr20	14154558	14154868	27313	14127400	14128336	ENSG00000234187	AIMP1P1	+
chr20	14220108	14220791	-2591	14223041	14223325	ENSG00000239923	RN7SL864P	+
chr20	14860416	14860827	68893	14904941	14929515	ENSG00000235914	MACROD2-AS1	-
chr20	17570468	17570881	811	17569863	17609919	ENSG00000125868	DSTN	+
chr20	22430072	22430456	-9617	22371216	22420647	ENSG00000204684	AL133464.1	-
chr20	25252836	25253243	-1735	25251008	25251304	ENSG00000274507	AL121772.2	-
chr20	25718900	25719427	-15100	25734264	25735093	ENSG00000230772	VN1R108P	+
chr20	25774652	25775017	-8718	25783553	25783919	ENSG00000275048	BSNDP1	+
chr20	25793133	25793443	9735	25783553	25783919	ENSG00000275048	BSNDP1	+
chr20	28889758	28890111	-190455	29080390	29102761	ENSG00000282870	FRG1DP	+
chr20	30290559	30290897	-2249	30278906	30288479	ENSG00000205611	LINC01597	-
chr20	31595770	31596080	-9358	31605283	31606515	ENSG00000125968	ID1	+
chr20	34390747	34391057	-6637	34384165	34384265	ENSG00000201498	AL356299.1	-
chr20	38825893	38826557	20520	38805705	38923024	ENSG00000101445	PPP1R16B	+
chr20	39778871	39779191	-6690	39785721	39813229	ENSG00000229976	AL118523.1	+
chr20	39986567	39986877	-17762	40004484	40008529	ENSG00000237767	LINC01370	+
chr20	40275172	40275525	154307	40121041	40126357	ENSG00000223410	AL009050.1	+
chr20	44456986	44457348	8177	44461763	44465344	ENSG00000168746	LINC01620	-
chr20	44728850	44729212	5374	44723657	44728509	ENSG00000064205	CCN5	+
chr20	46814624	46815151	-44445	46859333	46859672	ENSG00000222874	RN7SKP33	+
chr20	49569739	49570064	-1755	49503874	49568146	ENSG00000124212	PTGIS	-
chr20	49909708	49910213	3778	49903394	49913739	ENSG00000158480	SPATA2	-
chr20	50165992	50166379	-83	50163464	50166102	ENSG00000237595	LINC01275	-
chr20	50724979	50725300	-6404	50731544	50753741	ENSG00000124171	PARD6B	+
chr20	52959160	52959540	-13057	52972407	53495330	ENSG00000182463	TSHZ2	+
chr20	52972150	52972460	-102	52972407	53495330	ENSG00000182463	TSHZ2	+
chr20	53162230	53162694	17088	53168643	53179550	ENSG00000223492	AL391097.1	-
chr20	53621776	53622086	13577	53608354	53634590	ENSG00000235415	AC005808.1	+
chr20	53738427	53738792	62708	53799823	53801318	ENSG00000225563	AC006076.1	-
chr20	56520740	56521280	-1242	56522252	56523499	ENSG00000280387	AL109806.1	+
chr20	56778713	56779023	7219	56785981	56786087	ENSG00000207158	RNU6-929P	-
chr20	56924878	56925615	-139159	56785981	56786087	ENSG00000207158	RNU6-929P	-
chr20	56957787	56958168	-147763	57105741	57107128	ENSG00000231078	AL157414.2	+
chr20	57579967	57580343	19075	57561080	57566367	ENSG00000124253	PCK1	+
chr20	57957501	57957877	1971	57957126	57959660	ENSG00000203971	AL354984.1	-
chr20	59940831	59941194	-715	59936668	59940297	ENSG00000132825	PPP1R3D	-
chr20	61436767	61437114	606	61435639	61437547	ENSG00000277270	AL160412.1	-
chr21	8219687	8220236	7389	8212572	8212724	ENSG00000278233	RNA5-8SN2	+
chr21	8234202	8234705	-15051	8249505	8249596	ENSG00000274060	MIR6724-2	+
chr21	8405475	8405785	10023	8395607	8395759	ENSG00000275215	RNA5-8SN3	+
chr21	8420085	8420686	-12144	8432530	8432621	ENSG00000275692	MIR6724-4	+
chr21	9247755	9248209	-77031	9325013	9368775	ENSG00000278932	CR381653.1	+
chr21	10692591	10692902	-42911	10649400	10649835	ENSG00000277282	IGHV1OR21-1	-
chr21	14216255	14216565	280	14216130	14228372	ENSG00000185272	RBM11	+
chr21	14927407	14927717	9028	14918534	14947096	ENSG00000235277	AF127577.3	+
chr21	15057361	15057770	7376	15050189	15052379	ENSG00000279390	AF127577.6	+
chr21	15204138	15204479	137238	15067070	15067837	ENSG00000236471	AF127577.5	+
chr21	15730444	15730881	637	15730025	15880069	ENSG00000155313	USP25	+
chr21	16193919	16194493	-72562	16121310	16121644	ENSG00000224602	RPS26P5	-
chr21	16280071	16280614	4425	16284696	16284768	ENSG00000201025	SNORD74B	-
chr21	16419001	16419393	-117	16417139	16419080	ENSG00000270139	AP001172.2	-
chr21	16624453	16624763	34371	16590237	16590325	ENSG00000207863	MIR125B2	+
chr21	17090896	17091412	120193	17210469	17211347	ENSG00000225735	NEK4P1	-
chr21	20998208	20998518	48	20998315	21543329	ENSG00000154654	NCAM2	+
chr21	22843190	22843500	-39237	22882582	22884000	ENSG00000225906	AP000949.1	+
chr21	26070998	26071439	-86872	26158091	26175824	ENSG00000224541	AP001439.1	+
chr21	26125094	26125988	-32550	26158091	26175824	ENSG00000224541	AP001439.1	+
chr21	26795826	26796183	49404	26835747	26845409	ENSG00000154734	ADAMTS1	-
chr21	29114980	29115303	13046	29127701	29128188	ENSG00000232687	RPL12P9	-
chr21	29299965	29300614	873	29299416	29346148	ENSG00000156273	BACH1	+
chr21	31403724	31404177	-48515	31452466	31453223	ENSG00000237325	AP000563.1	+
chr21	31589215	31589563	30144	31559245	31560487	ENSG00000237594	AP000251.1	+
chr21	31905393	31905725	32244	31873315	32004064	ENSG00000142149	HUNK	+
chr21	33643274	33643730	1044	33642458	33899861	ENSG00000205726	ITSN1	+
chr21	33930640	33931411	-134	33931160	33977691	ENSG00000237945	LINC00649	+
chr21	33947526	33948115	-16213	33584687	33931607	ENSG00000249209	AP000311.1	-
chr21	34020211	34020521	-51793	33967101	33968573	ENSG00000273102	AP000569.1	-
chr21	34129208	34129589	6672	34135432	34136071	ENSG00000224598	RPS5P2	-
chr21	34790562	34790921	44984	34745757	34784886	ENSG00000234380	LINC01426	+
chr21	34846485	34846836	42029	34787801	34888690	ENSG00000159216	RUNX1	-
chr21	36135796	36136155	1063	36134912	36146566	ENSG00000159231	CBR3	+
chr21	36500782	36501092	-13526	36485983	36487411	ENSG00000223741	PSMD4P1	-
chr21	37339013	37339522	26664	37365477	37365932	ENSG00000273210	AP001437.1	-
chr21	37546936	37547273	128199	37418905	37526358	ENSG00000157540	DYRK1A	+
chr21	41783579	41783930	-16665	41739369	41767089	ENSG00000183421	RIPK4	-
chr21	43262414	43262808	69428	43322417	43332039	ENSG00000237864	LINC00322	-
chr21	43609634	43609978	183	43609887	43609989	ENSG00000278433	MIR6070	-
chr21	44870064	44870430	3590	44849585	44873837	ENSG00000183255	PTTG1IP	-
chr22	15785381	15785950	673	15784992	15829984	ENSG00000206195	DUXAP8	+
chr22	16717805	16718155	-13503	16690103	16704477	ENSG00000241717	VWFP1	-
chr22	17266468	17266837	80	17256859	17266733	ENSG00000241832	CECR3	-
chr22	17436821	17437443	-12357	17424388	17424775	ENSG00000232305	CLCP1	-
chr22	17477425	17477852	545	17477093	17558149	ENSG00000099954	CECR2	+
chr22	18850486	18850796	523	18850118	18861049	ENSG00000161103	AC008132.1	+
chr22	18881066	18881413	3442	18883502	18884682	ENSG00000279987	AC008103.1	-
chr22	19218013	19218383	20541	19238443	19238739	ENSG00000230194	AC000081.1	-
chr22	19891833	19892181	4718	19887289	19887970	ENSG00000232926	AC000078.1	+
chr22	21294718	21295037	-291	21290760	21294586	ENSG00000169662	BCRP6	-
chr22	21511516	21511925	-21109	21477380	21490611	ENSG00000183506	PI4KAP2	-
chr22	23242358	23242935	19424	23261782	23262071	ENSG00000240160	RN7SL263P	-
chr22	24996368	24996779	18498	25009685	25015072	ENSG00000279085	AL022323.2	-
chr22	27677848	27678264	-29524	27707580	27709931	ENSG00000231495	AL121885.3	+
chr22	27726646	27727308	10497	27716480	27721677	ENSG00000226169	AL121885.1	+
chr22	27962435	27963007	-29748	27992469	28008581	ENSG00000235954	TTC28-AS1	+
[truncated: 1,616 more rows]
