# Supplementary material for: TCF7L1 regulates colorectal cancer cell migration by repressing GAS1 expression
Source: Sci Rep. 2024 May 30;14:12477. doi: 10.1038/s41598-024-63346-8 (PMC11139868; doi:10.1038/s41598-024-63346-8)
Supplement: Supplementary file 5 — Supplementary Table S6. [file 41598_2024_63346_MOESM5_ESM.xlsx]

## Sheet: Table S6
Supplementary Table S6. Down-regulated TCF7L1 target genes with promoter TCF7L1 binding.
	RNA-sequencing		ChIP-sequencing
Gene Name	log2FoldChange (TCF7L1 rel. to control)	adjusted p-value	Distance to TSS	log2FoldChange (TCF7L1 rel. to TCF7L1-MUT)
PTGIS	-2.89678	8.83542e-05	-1755	2.59625
CREB5	-2.09811	0.000214334	-1655	3.2516
POU4F1	-2.96195	2.6472e-08	-1577	2.97097
FZD8	-2.22722	0.000103293	-1146	2.37713
RAB3C	-2.01075	0.0113275	-860	1.85928
LGR5	-3.66524	3.53791e-09	-459	2.73568
ZNF804A	-2.51168	0.000609552	-459	1.8317
TNC	-2.31288	2.73471e-05	-401	3.73703
SULF1	-2.96856	9.65514e-06	-211	2.66664
PREX2	-2.90168	9.03023e-06	-209	1.71394
MMP16	-2.93434	2.03809e-06	-186	1.66664
LAMA3	-2.53878	5.54246e-06	-164	1.94675
OLFML3	-3.48288	0.00799291	-156	1.83656
ANO4	-2.36643	0.00154888	-35	4.02653
MAF	-2.86957	1.88056e-07	-25	3.76973
RARB	-2.19357	0.0193246	25	3.20506
NCAM2	-2.59028	0.0052118	48	3.93966
PPARGC1A	-3.16542	5.53414e-07	57	3.38546
GUCY1A1	-2.37656	0.000229452	336	1.90271
LIN28B	-2.77233	5.59949e-07	373	4.0401
NDNF	-2.21407	0.000605591	445	2.88903
CDH12	-7.01459	0.00947014	484	1.9048
HS6ST3	-2.61057	1.19044e-05	508	3.74464
RBMS3	-2.36281	0.000509162	551	2.2516
SMOC1	-6.76876	0.0200426	922	4.35469
ABCB4	-4.51627	6.76e-07	935	3.95615
TMEM200C	-2.74975	7.05877e-05	968	2.63187
CHST4	-2.96321	0.00101551	1369	2.1212
GYPC	-2.81931	3.62267e-05	1530	3.43923
ARHGAP20	-2.44889	0.00413398	1820	2.75975
ADGRL3	-2.02723	0.00162412	2032	4.69639
ST8SIA4	-2.21527	0.00343339	2202	3.46019
TSHZ2	-2.27994	0.000786267	-102	1.9048
ESRRG	-3.68241	7.18357e-07	-18	1.92298
PCDH9	-2.24004	4.75497e-05	-534	2.25631
DACH1	-2.269	6.92071e-05	-93	2.75814
EPHA6	-3.01993	3.44702e-06	-83	1.93966
EYA1	-2.93912	0.000461726	388	2.53098
EPHA3	-2.14314	0.00104993	105	2.74464
GAS1	-2.45956	1.40529e-05	-408	2.92298
TRPS1	-2.92034	3.09416e-07	838	4.27432
